# Supplementary material for: Genome-Wide Association Study of Phenylalanine Derived Glucosinolates in Brassica rapa
Source: Plants (Basel). 2022 May 9;11(9):1274. doi: 10.3390/plants11091274 (PMC9104335; doi:10.3390/plants11091274)
Supplement: Supplementary file 1 [file plants-11-01274-s001.zip]

Archive with 1 entries (1 files):
- Supplementary Tables S1-S6.xlsx
