# Supplementary material for: Genome-Wide Association Study of Phenylalanine Derived Glucosinolates in Brassica rapa
Source: Plants (Basel). 2022 May 9;11(9):1274. doi: 10.3390/plants11091274 (PMC9104335; doi:10.3390/plants11091274)
Supplement: Supplementary file 1 [file plants-11-01274-s001.zip › Supplementary Tables S1-S6.xlsx]

## Sheet: S1
Supplementary Table S1 The QTNs detected for benzylGSL and phenethylGSL levels in B. rapa seeds
Name	Year	Compound ID	Compound Name	Algorithm for GWAS	Chromosome	Marker position (bp)	QTN effect	LOD score	r2 (%)	MAF	Genotype
18C91_FM_2.96	2018	C91	BenzylGSL	FASTmrEMMA	A04	18538765	1.13665e+07	3.3651	2.9566	0.3616	C
18C91_FM_3.39	2018	C91	BenzylGSL	FASTmrEMMA	A08	17422767	1.36305e+07	3.2148	3.3929	0.2233	C
18C91_IE_6.35	2018	C91	BenzylGSL	ISIS EM-BLASSO	A03	5211684	-7.35263e+06	3.3345	6.3513	0.2547	AA
18C91_IE_3.4	2018	C91	BenzylGSL	ISIS EM-BLASSO	A04	518386	7.54938e+06	4.3922	3.3979	0.2956	CC
18C91_IE_1.53	2018	C91	BenzylGSL	ISIS EM-BLASSO	A04	18538765	4.8978e+06	3.06	1.5317	0.3616	CC
18C91_IE_11.27	2018	C91	BenzylGSL	ISIS EM-BLASSO	A06	10581509	1.23582e+07	3.195	11.2652	0.1006	AA
19C91_FM_5.3	2019	C91	BenzylGSL	FASTmrMLM	A01	9142657	8.77298e+07	5.3264	5.2986	0.0938	GG
19C91_FM_13.43	2019	C91	BenzylGSL	FASTmrMLM	A01	14071454	1.20463e+08	9.5284	13.4254	0.125	AA
19C91_FM_4.12	2019	C91	BenzylGSL	FASTmrMLM	A01	25715354	-7.16499e+07	5.1144	4.1248	0.1042	TT
19C91_FM_4.34	2019	C91	BenzylGSL	FASTmrMLM	A02	11744621	-6.03246e+07	6.7361	4.3417	0.4549	TT
19C91_FM_4.26	2019	C91	BenzylGSL	FASTmrMLM	A03	7500058	6.78478e+07	4.5331	4.2589	0.3819	CG
19C91_FM_3.08	2019	C91	BenzylGSL	FASTmrMLM	A03	12208857	-5.22513e+07	5.6655	3.0791	0.1944	GG
19C91_FM_5.71	2019	C91	BenzylGSL	FASTmrMLM	A03	21984503	-6.71296e+07	4.8607	5.7076	0.2847	CC
19C91_FM_2.12	2019	C91	BenzylGSL	FASTmrMLM	A06	5732416	5.06431e+07	4.9592	2.1159	0.3576	CC
19C91_FM_12.63	2019	C91	BenzylGSL	FASTmrMLM	A06	22911554	1.08446e+08	7.0626	12.6348	0.3542	CA
19C91_FM_3.43	2019	C91	BenzylGSL	FASTmrMLM	A06	27272899	-7.48048e+07	10.0311	3.4329	0.3299	AA
19C91_FM_3.42	2019	C91	BenzylGSL	FASTmrMLM	A08	2147171	5.21518e+07	3.6968	3.4206	0.2951	--
19C91_FM_1.07	2019	C91	BenzylGSL	FASTmrMLM	A08	17061096	3.56411e+07	3.2624	1.0747	0.4271	GG
19C91_FM_2.3	2019	C91	BenzylGSL	FASTmrMLM	A08	19329258	4.23754e+07	3.4312	2.2956	0.2847	AA
19C91_FM_6.23	2019	C91	BenzylGSL	FASTmrMLM	A08	21746138	8.69304e+07	4.1933	6.2344	0.1111	GG
19C91_FM_4.96	2019	C91	BenzylGSL	FASTmrMLM	A09	562696	-6.79523e+07	7.0709	4.9608	0.4618	CC
19C91_FM_3.84	2019	C91	BenzylGSL	FASTmrMLM	Scaffold0682	65675	-6.73318e+07	5.1507	3.8355	0.4062	--
19C91_FM_5.43	2019	C91	BenzylGSL	FASTmrEMMA	A01	24528205	1.66207e+08	4.0908	5.4288	0.3264	G
19C91_FM_4.37	2019	C91	BenzylGSL	FASTmrEMMA	A02	7143079	-1.71336e+08	3.0612	4.3677	0.1771	G
19C91_FM_5.91	2019	C91	BenzylGSL	FASTmrEMMA	A02	11749630	1.56189e+08	3.4697	5.9148	0.4375	C
19C91_FM_2.92	2019	C91	BenzylGSL	FASTmrEMMA	A03	21984503	-1.16002e+08	3.2815	2.9172	0.2847	C
19C91_FM_1.54	2019	C91	BenzylGSL	FASTmrEMMA	A04	16874355	-8.14098e+07	3.3394	1.5442	0.4236	T
19C91_FM_5.72	2019	C91	BenzylGSL	FASTmrEMMA	A05	17847618	1.80163e+08	4.383	5.7174	0.2604	T
19C91_FM_3.31	2019	C91	BenzylGSL	FASTmrEMMA	A09	43542401	1.21485e+08	3.4372	3.3091	0.3542	T
19C91_IE_4.26	2019	C91	BenzylGSL	ISIS EM-BLASSO	A01	14071454	6.67368e+07	3.2479	4.2555	0.125	AA
19C91_IE_5.69	2019	C91	BenzylGSL	ISIS EM-BLASSO	A01	28573643	-6.60728e+07	6.0222	5.6914	0.3576	GG
19C91_IE_4.13	2019	C91	BenzylGSL	ISIS EM-BLASSO	A02	11749630	5.86615e+07	5.4553	4.1319	0.4375	--
19C91_IE_9.46	2019	C91	BenzylGSL	ISIS EM-BLASSO	A03	7500058	9.95011e+07	4.3707	9.4597	0.3819	CG
19C91_IE_10.72	2019	C91	BenzylGSL	ISIS EM-BLASSO	A03	21984503	-9.05325e+07	9.04	10.7208	0.2847	CC
19C91_IE_2.21	2019	C91	BenzylGSL	ISIS EM-BLASSO	A05	17493005	4.75821e+07	4.7656	2.2066	0.4688	AA
19C91_IE_5.6	2019	C91	BenzylGSL	ISIS EM-BLASSO	A06	5273984	-6.89533e+07	6.0371	5.5972	0.2083	GG
19C91_IE_5.7	2019	C91	BenzylGSL	ISIS EM-BLASSO	A07	22593931	7.89062e+07	3.5647	5.7009	0.1146	GG
19C91_IE_4.26	2019	C91	BenzylGSL	ISIS EM-BLASSO	A07	26614784	5.68328e+07	6.5676	4.2571	0.3681	CC
19C91_IE_7.72	2019	C91	BenzylGSL	ISIS EM-BLASSO	A08	21746138	9.51608e+07	4.6089	7.7155	0.1111	GG
19C91_mM_11.18	2019	C91	BenzylGSL	mrMLM	A07	26324672	125190229	4.1311	11.1761	0.1232	A
19C91_mM_8.01	2019	C91	BenzylGSL	mrMLM	A01	22118875	-87297108	3.0704	8.0085	0.3873	C
19C91_mM_5.87	2019	C91	BenzylGSL	mrMLM	A08	17061096	90747976	5.0582	5.8725	0.419	G
19C91_mM_7.8	2019	C91	BenzylGSL	mrMLM	A02	1663187	-135126086	5.3908	7.7971	0.2817	T
19C91_mM_17.92	2019	C91	BenzylGSL	mrMLM	A08	21746138	160509231	7.1196	17.9151	0.1127	G
19C91_mM_5.84	2019	C91	BenzylGSL	mrMLM	A06	5732416	91648390	6.0257	5.8407	0.3486	C
19C91_mM_11.42	2019	C91	BenzylGSL	mrMLM	A08	2147171	103784706	3.003	11.4181	0.2923	G
19C91_mM_7.44	2019	C91	BenzylGSL	mrMLM	A02	11785008	-84363257	5.225	7.4422	0.419	T
20C91_mM_65.3	2020	C91	BenzylGSL	mrMLM	A02	27027253	1015387464	6.8502	65.3009	0.4935	A
20C91_mM_5.63	2020	C91	BenzylGSL	mrMLM	A02	30535524	190358535	3.131	5.6267	0.0645	T
20C91_FM_2.27	2020	C91	BenzylGSL	FASTmrMLM	A01	23336612	-5.93276e+07	4.0596	2.2745	0.4904	CC
20C91_FM_3.75	2020	C91	BenzylGSL	FASTmrMLM	A02	23239796	-1.92499e+08	3.0861	3.752	0.4968	TT
20C91_FM_43.5	2020	C91	BenzylGSL	FASTmrMLM	A02	27027253	9.20956e+08	13.6014	43.5	0.4936	AG
20C91_FM_14.95	2020	C91	BenzylGSL	FASTmrMLM	A05	6585007	1.90012e+08	3.884	14.9452	0.4459	CC
20C91_FM_6.76	2020	C91	BenzylGSL	FASTmrEMMA	A07	16114355	2.2778e+08	3.8643	6.7562	0.1051	T
20C91_FM_5.83	2020	C91	BenzylGSL	FASTmrEMMA	A09	24502448	4.14795e+08	3.8578	5.8261	0.4873	G
20C91_IE_70.86	2020	C91	BenzylGSL	ISIS EM-BLASSO	A02	27027253	1298406137	11.6042	70.8631	0.4936	AG
18C121_FM_12.67	2018	C121	PhenethylGSL	FASTmrEMMA	A03	21228702	-17228883321	6.0249	12.6696	0.0597	G
18C121_FM_3.54	2018	C121	PhenethylGSL	FASTmrEMMA	A03	29397068	7242444917	3.0234	3.5393	0.4623	T
18C121_FM_4.21	2018	C121	PhenethylGSL	FASTmrEMMA	Scaffold0240	336230	7767562066	3.5528	4.21	0.2044	T
18C121_FM_3.82	2018	C121	PhenethylGSL	FASTmrEMMA	Scaffold0426	11556	6088514857	3.4963	3.822	0.2547	C
18C121_IE_5.62	2018	C121	PhenethylGSL	ISIS EM-BLASSO	A02	16267502	-3.08698e+09	3.7415	5.6184	0.195	AA
18C121_IE_8.08	2018	C121	PhenethylGSL	ISIS EM-BLASSO	A03	19160205	4.23594e+09	3.7702	8.0807	0.4057	GG
18C121_IE_4.13	2018	C121	PhenethylGSL	ISIS EM-BLASSO	A03	20876493	2.52608e+09	3.5134	4.1314	0.2547	CC
18C121_IE_33.27	2018	C121	PhenethylGSL	ISIS EM-BLASSO	A09	21769910	4.45773e+10	9.4117	33.2691	0.4969	--
18C121_IE_7.16	2018	C121	PhenethylGSL	ISIS EM-BLASSO	A09	38508230	3.70821e+09	3.2917	7.1601	0.1478	--
19C121_FM_2.43	2019	C121	PhenethylGSL	FASTmrMLM	A01	8263886	-4.22737e+09	3.8769	2.4266	0.4132	TT
19C121_FM_7.24	2019	C121	PhenethylGSL	FASTmrMLM	A01	11164506	6.0717e+09	4.9229	7.2393	0.4201	TT
19C121_FM_21.68	2019	C121	PhenethylGSL	FASTmrMLM	A03	32767406	1.01365e+10	6.4159	21.6827	0.2535	TA
19C121_FM_4.29	2019	C121	PhenethylGSL	FASTmrMLM	A07	958867	4.92653e+09	3.0092	4.2917	0.4688	CC
19C121_FM_2.43	2019	C121	PhenethylGSL	FASTmrMLM	A07	19340982	-4.343e+09	3.7452	2.426	0.3715	GG
19C121_FM_0.9	2019	C121	PhenethylGSL	FASTmrMLM	A09	101056	-5.6253e+09	3.0632	0.8954	0.2188	CC
19C121_FM_9.95	2019	C121	PhenethylGSL	FASTmrMLM	A09	7302535	6.88385e+09	4.0091	9.9538	0.2882	GG
19C121_FM_3.66	2019	C121	PhenethylGSL	FASTmrMLM	A10	17567157	4.16556e+09	3.8553	3.6596	0.3229	CC
19C121_FM_7.34	2019	C121	PhenethylGSL	FASTmrMLM	Scaffold0309	17792	1.47577e+10	3.4404	7.3422	0.4792	--
19C121_FM_4.51	2019	C121	PhenethylGSL	FASTmrEMMA	A01	8263886	-1.09878e+10	4.4756	4.5078	0.4132	T
19C121_FM_5.14	2019	C121	PhenethylGSL	FASTmrEMMA	A01	11164506	1.16785e+10	5.1802	5.1355	0.4201	T
19C121_FM_5.95	2019	C121	PhenethylGSL	FASTmrEMMA	A03	32767406	1.86687e+10	4.6208	5.9544	0.2535	T
19C121_FM_3.54	2019	C121	PhenethylGSL	FASTmrEMMA	A04	1415814	9.13825e+09	4.1828	3.5366	0.4306	C
19C121_FM_7.46	2019	C121	PhenethylGSL	FASTmrEMMA	A07	7118568	1.48551e+10	4.9997	7.4604	0.3194	T
19C121_FM_4.25	2019	C121	PhenethylGSL	FASTmrEMMA	A07	19340982	-1.04877e+10	3.0596	4.2547	0.3715	G
19C121_FM_3.15	2019	C121	PhenethylGSL	FASTmrEMMA	A09	101056	-1.20894e+10	3.1803	3.1522	0.2188	C
19C121_IE_1.23	2019	C121	PhenethylGSL	ISIS EM-BLASSO	A05	22464851	4.28379e+09	5.4341	1.2326	0.2014	CC
19C121_IE_11.48	2019	C121	PhenethylGSL	ISIS EM-BLASSO	A07	14607239	9.60504e+09	3.7778	11.4774	0.1111	--
19C121_IE_9.35	2019	C121	PhenethylGSL	ISIS EM-BLASSO	A07	16876086	-7.60583e+09	5.7799	9.3474	0.1944	CC
19C121_IE_4.44	2019	C121	PhenethylGSL	ISIS EM-BLASSO	A07	19340982	-6.36204e+09	6.3781	4.4383	0.3715	GG
19C121_IE_2.96	2019	C121	PhenethylGSL	ISIS EM-BLASSO	A08	18941142	-4.98992e+09	4.585	2.9559	0.434	CC
19C121_IE_14.14	2019	C121	PhenethylGSL	ISIS EM-BLASSO	A09	7302535	8.88481e+09	8.148	14.1364	0.2882	GG
19C121_IE_9.3	2019	C121	PhenethylGSL	ISIS EM-BLASSO	Scaffold0195	15781	1.9637e+10	6.379	9.3027	0.4896	--
19C121_mM_4.27	2019	C121	PhenethylGSL	mrMLM	A03	3226724	-6351767983	6.0973	4.2708	0.3979	A
19C121_mM_4.14	2019	C121	PhenethylGSL	mrMLM	A04	1415814	5936284491	4.9031	4.1403	0.4225	C
19C121_mM_3.85	2019	C121	PhenethylGSL	mrMLM	A07	14941398	4956495882	3.3274	3.8478	0.3451	G
19C121_mM_13.61	2019	C121	PhenethylGSL	mrMLM	A10	3680255	9558462256	7.4752	13.6058	0.3028	A
19C121_mM_2.23	2019	C121	PhenethylGSL	mrMLM	A07	2607338	4183329760	3.2409	2.2333	0.4789	T
19C121_mM_1.57	2019	C121	PhenethylGSL	mrMLM	A01	8263886	-3946906240	4.0076	1.57	0.4049	T
19C121_mM_6.42	2019	C121	PhenethylGSL	mrMLM	A04	14777645	7389907921	6.4406	6.4163	0.4366	G
19C121_mM_6.1	2019	C121	PhenethylGSL	mrMLM	A06	16815997	7208277767	7.8453	6.1048	0.4648	T
19C121_mM_3.05	2019	C121	PhenethylGSL	mrMLM	A03	18849356	-5921281700	6.4926	3.0514	0.3768	G
19C121_mM_2.83	2019	C121	PhenethylGSL	mrMLM	A08	15208675	-6763456162	4.7694	2.831	0.2923	T
19C121_mM_10.16	2019	C121	PhenethylGSL	mrMLM	A09	11860437	-8080706074	8.4103	10.1582	0.2746	G
19C121_mM_17.11	2019	C121	PhenethylGSL	mrMLM	Scaffold0209	120458	11028181802	6.4086	17.1083	0.3345	C
19C121_mM_5.02	2019	C121	PhenethylGSL	mrMLM	A04	21428562	5686710186	5.0936	5.0181	0.3451	G
19C121_mM_2.15	2019	C121	PhenethylGSL	mrMLM	A09	5234791	-5894751209	3.9088	2.1505	0.2676	A
19C121_mM_5.77	2019	C121	PhenethylGSL	mrMLM	A03	23528143	6107164163	5.3821	5.7707	0.2746	T
20C121_mM_18.03	2020	C121	PhenethylGSL	mrMLM	Scaffold0319	44628	14066837400	3.8391	18.0332	0.4806	C
20C121_mM_6.33	2020	C121	PhenethylGSL	mrMLM	A08	17563136	4367484793	3.1135	6.3318	0.3581	T
20C121_mM_12.91	2020	C121	PhenethylGSL	mrMLM	A05	19282014	-4622449973	3.4451	12.9086	0.2419	C
20C121_mM_1.21	2020	C121	PhenethylGSL	mrMLM	A03	26359330	-6219105919	5.0731	1.2061	0.1613	A
20C121_mM_9.89	2020	C121	PhenethylGSL	mrMLM	A02	21550812	4097230741	4.8221	9.8886	0.2387	A
20C121_mM_5.87	2020	C121	PhenethylGSL	mrMLM	A09	15328244	-3820028399	3.4915	5.8714	0.4387	G
20C121_mM_9.1	2020	C121	PhenethylGSL	mrMLM	A06	4408545	3969399185	4.1494	9.1005	0.2226	A
20C121_FM_6.97	2020	C121	PhenethylGSL	FASTmrMLM	A03	12775138	3446562695	6.3488	6.9693	0.2102	AA
20C121_FM_0.56	2020	C121	PhenethylGSL	FASTmrMLM	A03	26359330	-4163986982	4.7471	0.5621	0.1688	AA
20C121_FM_7.08	2020	C121	PhenethylGSL	FASTmrMLM	A05	19282014	-3356875367	6.6263	7.0779	0.242	CC
20C121_FM_3.74	2020	C121	PhenethylGSL	FASTmrMLM	A05	23555806	-3102452604	4.3819	3.7365	0.1115	AA
20C121_FM_4.6	2020	C121	PhenethylGSL	FASTmrMLM	A06	4408545	2769130747	4.3479	4.6047	0.2197	AA
20C121_FM_13.82	2020	C121	PhenethylGSL	FASTmrMLM	A06	15908178	4751218837	6.0939	13.8249	0.1943	GG
20C121_FM_10.13	2020	C121	PhenethylGSL	FASTmrMLM	A08	66249	-4356216120	5.9517	10.1333	0.1497	CC
20C121_FM_3.02	2020	C121	PhenethylGSL	FASTmrMLM	A08	17563136	2957092129	5.0607	3.0178	0.3662	TT
20C121_FM_6.27	2020	C121	PhenethylGSL	FASTmrMLM	A09	1331271	-3158274766	4.0386	6.2652	0.2771	CC
20C121_FM_8.37	2020	C121	PhenethylGSL	FASTmrEMMA	A02	22202545	-8767537156	4.7496	8.3661	0.2643	A
20C121_FM_4.23	2020	C121	PhenethylGSL	FASTmrEMMA	A02	26501813	6035599296	3.0272	4.2255	0.3949	G
20C121_FM_4.21	2020	C121	PhenethylGSL	FASTmrEMMA	A03	22804179	5476602312	3.3063	4.2081	0.4841	T
20C121_FM_2.43	2020	C121	PhenethylGSL	FASTmrEMMA	Scaffold0160	20480	7442980367	3.9912	2.4313	0.3694	C
20C121_IE_5.93	2020	C121	PhenethylGSL	ISIS EM-BLASSO	A01	17262421	-3429153504	4.8116	5.9321	0.4459	CC
20C121_IE_6.98	2020	C121	PhenethylGSL	ISIS EM-BLASSO	A02	24298620	-3370055709	4.8491	6.9843	0.207	TT
20C121_IE_4.65	2020	C121	PhenethylGSL	ISIS EM-BLASSO	A03	3851716	-2883584528	5.9542	4.6541	0.4904	TT
20C121_IE_7.09	2020	C121	PhenethylGSL	ISIS EM-BLASSO	A03	22799168	3381616247	3.3082	7.09	0.4586	CC
20C121_IE_5.14	2020	C121	PhenethylGSL	ISIS EM-BLASSO	Scaffold0197	24573	10070135400	3.0318	5.1357	0.4936	--
Note:The names for QTNs included four parts: year (18, 2018; 19, 2019; 20, 2020), metabolite code, the algorithm for GWAS analysis(mM, mrMLM; FM, FASTmrMLM; IE, ISIS EM-BLASSO; FE, FASTmrEMMA) and the contribution rate of the QTN.

## Sheet: S2
Supplementary Table S2 Protein-protein interaction prediction of novel candidate genes and known GSL biosynthetic genes in B. rapa
node1	node2	node1_reference_ID	node2_reference_ID	neighborhood_on_chromosome	gene_fusion	phylogenetic_cooccurrence	homology	coexpression	experimentally_determined_interaction	database_annotated	automated_textmining	combined_score
BraA07g001310.3C_HPR	BraA01g035860.3C_WD40	BraA07g001310.3C	BraA01g035860.3C	0	0	0	0.555	0.143	0.072	0.814	0.269	0.856
MYB122_A02	BraA01g035860.3C_WD40	BraA02g022090.3C	BraA01g035860.3C	0	0	0	0	0.075	0.215	0.31	0.066	0.469
MYB122_A07	BraA01g035860.3C_WD40	BraA07g038040.3C	BraA01g035860.3C	0	0	0	0	0.075	0.215	0.31	0.066	0.469
MYB28_A02	BraA01g035860.3C_WD40	BraA02g043150.3C	BraA01g035860.3C	0	0	0	0	0.075	0.215	0.31	0.066	0.469
MYB28_A03	BraA01g035860.3C_WD40	BraA03g044380.3C	BraA01g035860.3C	0	0	0	0	0.075	0.215	0.31	0.066	0.469
MYB28_A09	BraA01g035860.3C_WD40	BraA09g006980.3C	BraA01g035860.3C	0	0	0	0	0.075	0.215	0.31	0.066	0.469
MYB29_A10	BraA01g035860.3C_WD40	BraA10g029620.3C	BraA01g035860.3C	0	0	0	0	0.075	0.215	0.31	0.066	0.469
MYB34_A02	BraA01g035860.3C_WD40	BraA02g042740.3C	BraA01g035860.3C	0	0	0	0	0.075	0.215	0.31	0.066	0.469
MYB34_A03	BraA01g035860.3C_WD40	BraA03g043830.3C	BraA01g035860.3C	0	0	0	0	0.075	0.215	0.31	0.066	0.469
MYB34_A09	BraA01g035860.3C_WD40	BraA09g006740.3C	BraA01g035860.3C	0	0	0	0	0.075	0.215	0.31	0.066	0.469
MYB51_A06	BraA01g035860.3C_WD40	BraA06g014200.3C	BraA01g035860.3C	0	0	0	0	0.075	0.215	0.31	0.066	0.469
MYB51_A08	BraA01g035860.3C_WD40	BraA08g028700.3C	BraA01g035860.3C	0	0	0	0	0.075	0.215	0.31	0.066	0.469
MYB51_A09	BraA01g035860.3C_WD40	BraA09g057180.3C	BraA01g035860.3C	0	0	0	0	0.075	0.215	0.31	0.066	0.469
UGT74B1_A09	BraA02g032320.3C_CHLI2	BraA09g039260.3C	BraA02g032320.3C	0	0	0	0	0	0	0	0.55	0.55
SUR1_A09	BraA03g042340.3C_AGT	BraA09g012050.3C	BraA03g042340.3C	0.154	0	0	0	0.147	0.057	0.286	0.139	0.505
BraA07g001310.3C_HPR	BraA05g025620.3C_ALY3	BraA07g001310.3C	BraA05g025620.3C	0	0	0	0	0.051	0.781	0.754	0.505	0.971
MYB122_A02	BraA05g025620.3C_ALY3	BraA02g022090.3C	BraA05g025620.3C	0	0	0	0	0.051	0.229	0.336	0.079	0.492
MYB122_A07	BraA05g025620.3C_ALY3	BraA07g038040.3C	BraA05g025620.3C	0	0	0	0	0.051	0.229	0.336	0.079	0.492
MYB28_A02	BraA05g025620.3C_ALY3	BraA02g043150.3C	BraA05g025620.3C	0	0	0	0	0.051	0.229	0.336	0.079	0.492
MYB28_A03	BraA05g025620.3C_ALY3	BraA03g044380.3C	BraA05g025620.3C	0	0	0	0	0.051	0.229	0.336	0.079	0.492
MYB28_A09	BraA05g025620.3C_ALY3	BraA09g006980.3C	BraA05g025620.3C	0	0	0	0	0.051	0.229	0.336	0.079	0.492
MYB29_A10	BraA05g025620.3C_ALY3	BraA10g029620.3C	BraA05g025620.3C	0	0	0	0	0.051	0.229	0.336	0.079	0.492
MYB34_A02	BraA05g025620.3C_ALY3	BraA02g042740.3C	BraA05g025620.3C	0	0	0	0	0.051	0.229	0.336	0.079	0.492
MYB34_A03	BraA05g025620.3C_ALY3	BraA03g043830.3C	BraA05g025620.3C	0	0	0	0	0.051	0.229	0.336	0.079	0.492
MYB34_A09	BraA05g025620.3C_ALY3	BraA09g006740.3C	BraA05g025620.3C	0	0	0	0	0.051	0.229	0.336	0.079	0.492
MYB51_A06	BraA05g025620.3C_ALY3	BraA06g014200.3C	BraA05g025620.3C	0	0	0	0	0.051	0.229	0.336	0.079	0.492
MYB51_A08	BraA05g025620.3C_ALY3	BraA08g028700.3C	BraA05g025620.3C	0	0	0	0	0.051	0.229	0.336	0.079	0.492
MYB51_A09	BraA05g025620.3C_ALY3	BraA09g057180.3C	BraA05g025620.3C	0	0	0	0	0.051	0.229	0.336	0.079	0.492
SUR1_A09	BraA06g009540.3C_FAH	BraA09g012050.3C	BraA06g009540.3C	0.06	0	0	0	0.111	0	0	0.532	0.574
BraA01g035860.3C_WD40	BraA07g001310.3C_HPR	BraA01g035860.3C	BraA07g001310.3C	0	0	0	0.555	0.143	0.072	0.814	0.269	0.856
BraA05g025620.3C_ALY3	BraA07g001310.3C_HPR	BraA05g025620.3C	BraA07g001310.3C	0	0	0	0	0.051	0.781	0.754	0.505	0.971
MYB122_A02	BraA07g001310.3C_HPR	BraA02g022090.3C	BraA07g001310.3C	0	0	0	0	0.078	0.208	0.28	0.066	0.443
MYB122_A07	BraA07g001310.3C_HPR	BraA07g038040.3C	BraA07g001310.3C	0	0	0	0	0.078	0.208	0.28	0.066	0.443
MYB28_A02	BraA07g001310.3C_HPR	BraA02g043150.3C	BraA07g001310.3C	0	0	0	0	0.078	0.208	0.28	0.066	0.443
MYB28_A03	BraA07g001310.3C_HPR	BraA03g044380.3C	BraA07g001310.3C	0	0	0	0	0.078	0.208	0.28	0.066	0.443
MYB28_A09	BraA07g001310.3C_HPR	BraA09g006980.3C	BraA07g001310.3C	0	0	0	0	0.078	0.208	0.28	0.066	0.443
MYB29_A10	BraA07g001310.3C_HPR	BraA10g029620.3C	BraA07g001310.3C	0	0	0	0	0.078	0.208	0.28	0.066	0.443
MYB34_A02	BraA07g001310.3C_HPR	BraA02g042740.3C	BraA07g001310.3C	0	0	0	0	0.078	0.208	0.28	0.066	0.443
MYB34_A03	BraA07g001310.3C_HPR	BraA03g043830.3C	BraA07g001310.3C	0	0	0	0	0.078	0.208	0.28	0.066	0.443
MYB34_A09	BraA07g001310.3C_HPR	BraA09g006740.3C	BraA07g001310.3C	0	0	0	0	0.078	0.208	0.28	0.066	0.443
MYB51_A06	BraA07g001310.3C_HPR	BraA06g014200.3C	BraA07g001310.3C	0	0	0	0	0.078	0.208	0.28	0.066	0.443
MYB51_A08	BraA07g001310.3C_HPR	BraA08g028700.3C	BraA07g001310.3C	0	0	0	0	0.078	0.208	0.28	0.066	0.443
MYB51_A09	BraA07g001310.3C_HPR	BraA09g057180.3C	BraA07g001310.3C	0	0	0	0	0.078	0.208	0.28	0.066	0.443
CYP79A2_A10	CYP72A9_A05	BraA10g028190.3C	BraA07g001310.3C	0	0	0.438	0	0	0.052	0.109	0	0.483
MYB34_A02	CYP79A2_A02	BraA02g042740.3C	BraA02g001640.3C	0	0	0	0	0	0	0.048	0.495	0.498
MYB34_A03	CYP79A2_A02	BraA03g043830.3C	BraA02g001640.3C	0	0	0	0	0	0	0.048	0.495	0.498
MYB34_A09	CYP79A2_A02	BraA09g006740.3C	BraA02g001640.3C	0	0	0	0	0	0	0.048	0.495	0.498
ST5a_A07	CYP79A2_A02	BraA07g038080.3C	BraA02g001640.3C	0	0	0	0	0.051	0	0	0.804	0.806
ST5b_A07	CYP79A2_A02	BraA07g038080.3C	BraA02g001640.3C	0	0	0	0	0.051	0	0	0.702	0.705
SUR1_A09	CYP79A2_A02	BraA09g012050.3C	BraA02g001640.3C	0	0	0	0	0.043	0	0	0.532	0.532
UGT74B1_A09	CYP79A2_A02	BraA09g039260.3C	BraA02g001640.3C	0	0	0	0	0	0.052	0	0.743	0.745
CYP72A9_A05	CYP79A2_A10	BraA07g001310.3C	BraA10g028190.3C	0	0	0.438	0	0	0.052	0.109	0	0.483
MYB34_A02	CYP79A2_A10	BraA02g042740.3C	BraA10g028190.3C	0	0	0	0	0	0	0.048	0.495	0.498
MYB34_A03	CYP79A2_A10	BraA03g043830.3C	BraA10g028190.3C	0	0	0	0	0	0	0.048	0.495	0.498
MYB34_A09	CYP79A2_A10	BraA09g006740.3C	BraA10g028190.3C	0	0	0	0	0	0	0.048	0.495	0.498
ST5a_A07	CYP79A2_A10	BraA07g038080.3C	BraA10g028190.3C	0	0	0	0	0.051	0	0	0.804	0.806
ST5b_A07	CYP79A2_A10	BraA07g038080.3C	BraA10g028190.3C	0	0	0	0	0.051	0	0	0.702	0.705
SUR1_A09	CYP79A2_A10	BraA09g012050.3C	BraA10g028190.3C	0	0	0	0	0.043	0	0	0.532	0.532
UGT74B1_A09	CYP79A2_A10	BraA09g039260.3C	BraA10g028190.3C	0	0	0	0	0	0.052	0	0.743	0.745
Dof1.1_A08	CYP83B1_A08	BraA08g033480.3C	BraA08g007500.3C	0	0	0	0	0	0	0	0.533	0.533
Dof1.1_A09	CYP83B1_A08	BraA09g063160.3C	BraA08g007500.3C	0	0	0	0	0	0	0	0.533	0.533
MYB122_A02	CYP83B1_A08	BraA02g022090.3C	BraA08g007500.3C	0	0	0	0	0.051	0	0.048	0.554	0.561
MYB122_A07	CYP83B1_A08	BraA07g038040.3C	BraA08g007500.3C	0	0	0	0	0.051	0	0.048	0.554	0.561
MYB28_A02	CYP83B1_A08	BraA02g043150.3C	BraA08g007500.3C	0	0	0	0	0.051	0	0.048	0.528	0.536
MYB28_A03	CYP83B1_A08	BraA03g044380.3C	BraA08g007500.3C	0	0	0	0	0.051	0	0.048	0.528	0.536
MYB28_A09	CYP83B1_A08	BraA09g006980.3C	BraA08g007500.3C	0	0	0	0	0.051	0	0.048	0.528	0.536
MYB29_A10	CYP83B1_A08	BraA10g029620.3C	BraA08g007500.3C	0	0	0	0	0.051	0	0.048	0.528	0.536
MYB34_A02	CYP83B1_A08	BraA02g042740.3C	BraA08g007500.3C	0	0	0	0	0.051	0	0.048	0.633	0.639
MYB34_A03	CYP83B1_A08	BraA03g043830.3C	BraA08g007500.3C	0	0	0	0	0.051	0	0.048	0.633	0.639
MYB34_A09	CYP83B1_A08	BraA09g006740.3C	BraA08g007500.3C	0	0	0	0	0.051	0	0.048	0.633	0.639
MYB51_A06	CYP83B1_A08	BraA06g014200.3C	BraA08g007500.3C	0	0	0	0	0.051	0	0.048	0.554	0.561
MYB51_A08	CYP83B1_A08	BraA08g028700.3C	BraA08g007500.3C	0	0	0	0	0.051	0	0.048	0.554	0.561
MYB51_A09	CYP83B1_A08	BraA09g057180.3C	BraA08g007500.3C	0	0	0	0	0.051	0	0.048	0.554	0.561
ST5a_A07	CYP83B1_A08	BraA07g038080.3C	BraA08g007500.3C	0	0	0	0	0.812	0	0.8	0.91	0.996
ST5b_A07	CYP83B1_A08	BraA07g038080.3C	BraA08g007500.3C	0	0	0	0	0.084	0	0	0.753	0.764
SUR1_A09	CYP83B1_A08	BraA09g012050.3C	BraA08g007500.3C	0	0	0	0	0.085	0	0.9	0.711	0.971
UGT74B1_A09	CYP83B1_A08	BraA09g039260.3C	BraA08g007500.3C	0	0	0	0	0.128	0.052	0	0.938	0.944
CYP83B1_A08	Dof1.1_A08	BraA08g007500.3C	BraA08g033480.3C	0	0	0	0	0	0	0	0.533	0.533
MYB34_A02	Dof1.1_A08	BraA02g042740.3C	BraA08g033480.3C	0	0	0	0	0	0	0	0.456	0.456
MYB34_A03	Dof1.1_A08	BraA03g043830.3C	BraA08g033480.3C	0	0	0	0	0	0	0	0.456	0.456
MYB34_A09	Dof1.1_A08	BraA09g006740.3C	BraA08g033480.3C	0	0	0	0	0	0	0	0.456	0.456
CYP83B1_A08	Dof1.1_A09	BraA08g007500.3C	BraA09g063160.3C	0	0	0	0	0	0	0	0.533	0.533
MYB34_A02	Dof1.1_A09	BraA02g042740.3C	BraA09g063160.3C	0	0	0	0	0	0	0	0.456	0.456
MYB34_A03	Dof1.1_A09	BraA03g043830.3C	BraA09g063160.3C	0	0	0	0	0	0	0	0.456	0.456
MYB34_A09	Dof1.1_A09	BraA09g006740.3C	BraA09g063160.3C	0	0	0	0	0	0	0	0.456	0.456
BraA01g035860.3C_WD40	MYB122_A02	BraA01g035860.3C	BraA02g022090.3C	0	0	0	0	0.075	0.215	0.31	0.066	0.469
BraA05g025620.3C_ALY3	MYB122_A02	BraA05g025620.3C	BraA02g022090.3C	0	0	0	0	0.051	0.229	0.336	0.079	0.492
BraA07g001310.3C_HPR	MYB122_A02	BraA07g001310.3C	BraA02g022090.3C	0	0	0	0	0.078	0.208	0.28	0.066	0.443
CYP83B1_A08	MYB122_A02	BraA08g007500.3C	BraA02g022090.3C	0	0	0	0	0.051	0	0.048	0.554	0.561
ST5a_A07	MYB122_A02	BraA07g038080.3C	BraA02g022090.3C	0	0	0	0	0.042	0	0	0.594	0.594
ST5b_A07	MYB122_A02	BraA07g038080.3C	BraA02g022090.3C	0	0	0	0	0.042	0	0	0.553	0.553
UGT74B1_A09	MYB122_A02	BraA09g039260.3C	BraA02g022090.3C	0	0	0	0	0	0	0	0.532	0.532
BraA01g035860.3C_WD40	MYB122_A07	BraA01g035860.3C	BraA07g038040.3C	0	0	0	0	0.075	0.215	0.31	0.066	0.469
BraA05g025620.3C_ALY3	MYB122_A07	BraA05g025620.3C	BraA07g038040.3C	0	0	0	0	0.051	0.229	0.336	0.079	0.492
BraA07g001310.3C_HPR	MYB122_A07	BraA07g001310.3C	BraA07g038040.3C	0	0	0	0	0.078	0.208	0.28	0.066	0.443
CYP83B1_A08	MYB122_A07	BraA08g007500.3C	BraA07g038040.3C	0	0	0	0	0.051	0	0.048	0.554	0.561
ST5a_A07	MYB122_A07	BraA07g038080.3C	BraA07g038040.3C	0	0	0	0	0.042	0	0	0.594	0.594
ST5b_A07	MYB122_A07	BraA07g038080.3C	BraA07g038040.3C	0	0	0	0	0.042	0	0	0.553	0.553
UGT74B1_A09	MYB122_A07	BraA09g039260.3C	BraA07g038040.3C	0	0	0	0	0	0	0	0.532	0.532
BraA01g035860.3C_WD40	MYB28_A02	BraA01g035860.3C	BraA02g043150.3C	0	0	0	0	0.075	0.215	0.31	0.066	0.469
BraA05g025620.3C_ALY3	MYB28_A02	BraA05g025620.3C	BraA02g043150.3C	0	0	0	0	0.051	0.229	0.336	0.079	0.492
BraA07g001310.3C_HPR	MYB28_A02	BraA07g001310.3C	BraA02g043150.3C	0	0	0	0	0.078	0.208	0.28	0.066	0.443
CYP83B1_A08	MYB28_A02	BraA08g007500.3C	BraA02g043150.3C	0	0	0	0	0.051	0	0.048	0.528	0.536
ST5a_A07	MYB28_A02	BraA07g038080.3C	BraA02g043150.3C	0	0	0	0	0.042	0	0	0.571	0.571
ST5b_A07	MYB28_A02	BraA07g038080.3C	BraA02g043150.3C	0	0	0	0	0.058	0	0	0.577	0.584
BraA01g035860.3C_WD40	MYB28_A03	BraA01g035860.3C	BraA03g044380.3C	0	0	0	0	0.075	0.215	0.31	0.066	0.469
BraA05g025620.3C_ALY3	MYB28_A03	BraA05g025620.3C	BraA03g044380.3C	0	0	0	0	0.051	0.229	0.336	0.079	0.492
BraA07g001310.3C_HPR	MYB28_A03	BraA07g001310.3C	BraA03g044380.3C	0	0	0	0	0.078	0.208	0.28	0.066	0.443
CYP83B1_A08	MYB28_A03	BraA08g007500.3C	BraA03g044380.3C	0	0	0	0	0.051	0	0.048	0.528	0.536
ST5a_A07	MYB28_A03	BraA07g038080.3C	BraA03g044380.3C	0	0	0	0	0.042	0	0	0.571	0.571
ST5b_A07	MYB28_A03	BraA07g038080.3C	BraA03g044380.3C	0	0	0	0	0.058	0	0	0.577	0.584
BraA01g035860.3C_WD40	MYB28_A09	BraA01g035860.3C	BraA09g006980.3C	0	0	0	0	0.075	0.215	0.31	0.066	0.469
BraA05g025620.3C_ALY3	MYB28_A09	BraA05g025620.3C	BraA09g006980.3C	0	0	0	0	0.051	0.229	0.336	0.079	0.492
BraA07g001310.3C_HPR	MYB28_A09	BraA07g001310.3C	BraA09g006980.3C	0	0	0	0	0.078	0.208	0.28	0.066	0.443
CYP83B1_A08	MYB28_A09	BraA08g007500.3C	BraA09g006980.3C	0	0	0	0	0.051	0	0.048	0.528	0.536
ST5a_A07	MYB28_A09	BraA07g038080.3C	BraA09g006980.3C	0	0	0	0	0.042	0	0	0.571	0.571
ST5b_A07	MYB28_A09	BraA07g038080.3C	BraA09g006980.3C	0	0	0	0	0.058	0	0	0.577	0.584
BraA01g035860.3C_WD40	MYB29_A10	BraA01g035860.3C	BraA10g029620.3C	0	0	0	0	0.075	0.215	0.31	0.066	0.469
BraA05g025620.3C_ALY3	MYB29_A10	BraA05g025620.3C	BraA10g029620.3C	0	0	0	0	0.051	0.229	0.336	0.079	0.492
BraA07g001310.3C_HPR	MYB29_A10	BraA07g001310.3C	BraA10g029620.3C	0	0	0	0	0.078	0.208	0.28	0.066	0.443
CYP83B1_A08	MYB29_A10	BraA08g007500.3C	BraA10g029620.3C	0	0	0	0	0.051	0	0.048	0.528	0.536
ST5a_A07	MYB29_A10	BraA07g038080.3C	BraA10g029620.3C	0	0	0	0	0.042	0	0	0.571	0.571
ST5b_A07	MYB29_A10	BraA07g038080.3C	BraA10g029620.3C	0	0	0	0	0.058	0	0	0.577	0.584
UGT74B1_A09	MYB29_A10	BraA09g039260.3C	BraA10g029620.3C	0	0	0	0	0	0	0	0.537	0.537
BraA01g035860.3C_WD40	MYB34_A02	BraA01g035860.3C	BraA02g042740.3C	0	0	0	0	0.075	0.215	0.31	0.066	0.469
BraA05g025620.3C_ALY3	MYB34_A02	BraA05g025620.3C	BraA02g042740.3C	0	0	0	0	0.051	0.229	0.336	0.079	0.492
BraA07g001310.3C_HPR	MYB34_A02	BraA07g001310.3C	BraA02g042740.3C	0	0	0	0	0.078	0.208	0.28	0.066	0.443
CYP79A2_A02	MYB34_A02	BraA02g001640.3C	BraA02g042740.3C	0	0	0	0	0	0	0.048	0.495	0.498
CYP79A2_A10	MYB34_A02	BraA10g028190.3C	BraA02g042740.3C	0	0	0	0	0	0	0.048	0.495	0.498
CYP83B1_A08	MYB34_A02	BraA08g007500.3C	BraA02g042740.3C	0	0	0	0	0.051	0	0.048	0.633	0.639
Dof1.1_A08	MYB34_A02	BraA08g033480.3C	BraA02g042740.3C	0	0	0	0	0	0	0	0.456	0.456
Dof1.1_A09	MYB34_A02	BraA09g063160.3C	BraA02g042740.3C	0	0	0	0	0	0	0	0.456	0.456
ST5a_A07	MYB34_A02	BraA07g038080.3C	BraA02g042740.3C	0	0	0	0	0.043	0	0	0.739	0.739
ST5b_A07	MYB34_A02	BraA07g038080.3C	BraA02g042740.3C	0	0	0	0	0.051	0	0	0.697	0.7
UGT74B1_A09	MYB34_A02	BraA09g039260.3C	BraA02g042740.3C	0	0	0	0	0.051	0	0	0.579	0.583
BraA01g035860.3C_WD40	MYB34_A03	BraA01g035860.3C	BraA03g043830.3C	0	0	0	0	0.075	0.215	0.31	0.066	0.469
BraA05g025620.3C_ALY3	MYB34_A03	BraA05g025620.3C	BraA03g043830.3C	0	0	0	0	0.051	0.229	0.336	0.079	0.492
BraA07g001310.3C_HPR	MYB34_A03	BraA07g001310.3C	BraA03g043830.3C	0	0	0	0	0.078	0.208	0.28	0.066	0.443
CYP79A2_A02	MYB34_A03	BraA02g001640.3C	BraA03g043830.3C	0	0	0	0	0	0	0.048	0.495	0.498
CYP79A2_A10	MYB34_A03	BraA10g028190.3C	BraA03g043830.3C	0	0	0	0	0	0	0.048	0.495	0.498
CYP83B1_A08	MYB34_A03	BraA08g007500.3C	BraA03g043830.3C	0	0	0	0	0.051	0	0.048	0.633	0.639
Dof1.1_A08	MYB34_A03	BraA08g033480.3C	BraA03g043830.3C	0	0	0	0	0	0	0	0.456	0.456
Dof1.1_A09	MYB34_A03	BraA09g063160.3C	BraA03g043830.3C	0	0	0	0	0	0	0	0.456	0.456
ST5a_A07	MYB34_A03	BraA07g038080.3C	BraA03g043830.3C	0	0	0	0	0.043	0	0	0.739	0.739
ST5b_A07	MYB34_A03	BraA07g038080.3C	BraA03g043830.3C	0	0	0	0	0.051	0	0	0.697	0.7
UGT74B1_A09	MYB34_A03	BraA09g039260.3C	BraA03g043830.3C	0	0	0	0	0.051	0	0	0.579	0.583
BraA01g035860.3C_WD40	MYB34_A09	BraA01g035860.3C	BraA09g006740.3C	0	0	0	0	0.075	0.215	0.31	0.066	0.469
BraA05g025620.3C_ALY3	MYB34_A09	BraA05g025620.3C	BraA09g006740.3C	0	0	0	0	0.051	0.229	0.336	0.079	0.492
BraA07g001310.3C_HPR	MYB34_A09	BraA07g001310.3C	BraA09g006740.3C	0	0	0	0	0.078	0.208	0.28	0.066	0.443
CYP79A2_A02	MYB34_A09	BraA02g001640.3C	BraA09g006740.3C	0	0	0	0	0	0	0.048	0.495	0.498
CYP79A2_A10	MYB34_A09	BraA10g028190.3C	BraA09g006740.3C	0	0	0	0	0	0	0.048	0.495	0.498
CYP83B1_A08	MYB34_A09	BraA08g007500.3C	BraA09g006740.3C	0	0	0	0	0.051	0	0.048	0.633	0.639
Dof1.1_A08	MYB34_A09	BraA08g033480.3C	BraA09g006740.3C	0	0	0	0	0	0	0	0.456	0.456
Dof1.1_A09	MYB34_A09	BraA09g063160.3C	BraA09g006740.3C	0	0	0	0	0	0	0	0.456	0.456
ST5a_A07	MYB34_A09	BraA07g038080.3C	BraA09g006740.3C	0	0	0	0	0.043	0	0	0.739	0.739
ST5b_A07	MYB34_A09	BraA07g038080.3C	BraA09g006740.3C	0	0	0	0	0.051	0	0	0.697	0.7
UGT74B1_A09	MYB34_A09	BraA09g039260.3C	BraA09g006740.3C	0	0	0	0	0.051	0	0	0.579	0.583
BraA01g035860.3C_WD40	MYB51_A06	BraA01g035860.3C	BraA06g014200.3C	0	0	0	0	0.075	0.215	0.31	0.066	0.469
BraA05g025620.3C_ALY3	MYB51_A06	BraA05g025620.3C	BraA06g014200.3C	0	0	0	0	0.051	0.229	0.336	0.079	0.492
BraA07g001310.3C_HPR	MYB51_A06	BraA07g001310.3C	BraA06g014200.3C	0	0	0	0	0.078	0.208	0.28	0.066	0.443
CYP83B1_A08	MYB51_A06	BraA08g007500.3C	BraA06g014200.3C	0	0	0	0	0.051	0	0.048	0.554	0.561
ST5a_A07	MYB51_A06	BraA07g038080.3C	BraA06g014200.3C	0	0	0	0	0.042	0	0	0.594	0.594
ST5b_A07	MYB51_A06	BraA07g038080.3C	BraA06g014200.3C	0	0	0	0	0.042	0	0	0.553	0.553
UGT74B1_A09	MYB51_A06	BraA09g039260.3C	BraA06g014200.3C	0	0	0	0	0	0	0	0.532	0.532
BraA01g035860.3C_WD40	MYB51_A08	BraA01g035860.3C	BraA08g028700.3C	0	0	0	0	0.075	0.215	0.31	0.066	0.469
BraA05g025620.3C_ALY3	MYB51_A08	BraA05g025620.3C	BraA08g028700.3C	0	0	0	0	0.051	0.229	0.336	0.079	0.492
BraA07g001310.3C_HPR	MYB51_A08	BraA07g001310.3C	BraA08g028700.3C	0	0	0	0	0.078	0.208	0.28	0.066	0.443
CYP83B1_A08	MYB51_A08	BraA08g007500.3C	BraA08g028700.3C	0	0	0	0	0.051	0	0.048	0.554	0.561
ST5a_A07	MYB51_A08	BraA07g038080.3C	BraA08g028700.3C	0	0	0	0	0.042	0	0	0.594	0.594
ST5b_A07	MYB51_A08	BraA07g038080.3C	BraA08g028700.3C	0	0	0	0	0.042	0	0	0.553	0.553
UGT74B1_A09	MYB51_A08	BraA09g039260.3C	BraA08g028700.3C	0	0	0	0	0	0	0	0.532	0.532
BraA01g035860.3C_WD40	MYB51_A09	BraA01g035860.3C	BraA09g057180.3C	0	0	0	0	0.075	0.215	0.31	0.066	0.469
BraA05g025620.3C_ALY3	MYB51_A09	BraA05g025620.3C	BraA09g057180.3C	0	0	0	0	0.051	0.229	0.336	0.079	0.492
BraA07g001310.3C_HPR	MYB51_A09	BraA07g001310.3C	BraA09g057180.3C	0	0	0	0	0.078	0.208	0.28	0.066	0.443
CYP83B1_A08	MYB51_A09	BraA08g007500.3C	BraA09g057180.3C	0	0	0	0	0.051	0	0.048	0.554	0.561
ST5a_A07	MYB51_A09	BraA07g038080.3C	BraA09g057180.3C	0	0	0	0	0.042	0	0	0.594	0.594
ST5b_A07	MYB51_A09	BraA07g038080.3C	BraA09g057180.3C	0	0	0	0	0.042	0	0	0.553	0.553
UGT74B1_A09	MYB51_A09	BraA09g039260.3C	BraA09g057180.3C	0	0	0	0	0	0	0	0.532	0.532
CYP79A2_A02	ST5a_A07	BraA02g001640.3C	BraA07g038080.3C	0	0	0	0	0.051	0	0	0.804	0.806
CYP79A2_A10	ST5a_A07	BraA10g028190.3C	BraA07g038080.3C	0	0	0	0	0.051	0	0	0.804	0.806
CYP83B1_A08	ST5a_A07	BraA08g007500.3C	BraA07g038080.3C	0	0	0	0	0.812	0	0.8	0.91	0.996
MYB122_A02	ST5a_A07	BraA02g022090.3C	BraA07g038080.3C	0	0	0	0	0.042	0	0	0.594	0.594
MYB122_A07	ST5a_A07	BraA07g038040.3C	BraA07g038080.3C	0	0	0	0	0.042	0	0	0.594	0.594
MYB28_A02	ST5a_A07	BraA02g043150.3C	BraA07g038080.3C	0	0	0	0	0.042	0	0	0.571	0.571
MYB28_A03	ST5a_A07	BraA03g044380.3C	BraA07g038080.3C	0	0	0	0	0.042	0	0	0.571	0.571
MYB28_A09	ST5a_A07	BraA09g006980.3C	BraA07g038080.3C	0	0	0	0	0.042	0	0	0.571	0.571
MYB29_A10	ST5a_A07	BraA10g029620.3C	BraA07g038080.3C	0	0	0	0	0.042	0	0	0.571	0.571
MYB34_A02	ST5a_A07	BraA02g042740.3C	BraA07g038080.3C	0	0	0	0	0.043	0	0	0.739	0.739
MYB34_A03	ST5a_A07	BraA03g043830.3C	BraA07g038080.3C	0	0	0	0	0.043	0	0	0.739	0.739
MYB34_A09	ST5a_A07	BraA09g006740.3C	BraA07g038080.3C	0	0	0	0	0.043	0	0	0.739	0.739
MYB51_A06	ST5a_A07	BraA06g014200.3C	BraA07g038080.3C	0	0	0	0	0.042	0	0	0.594	0.594
MYB51_A08	ST5a_A07	BraA08g028700.3C	BraA07g038080.3C	0	0	0	0	0.042	0	0	0.594	0.594
MYB51_A09	ST5a_A07	BraA09g057180.3C	BraA07g038080.3C	0	0	0	0	0.042	0	0	0.594	0.594
SUR1_A09	ST5a_A07	BraA09g012050.3C	BraA07g038080.3C	0	0	0	0	0.058	0	0.8	0.673	0.933
UGT74B1_A09	ST5a_A07	BraA09g039260.3C	BraA07g038080.3C	0	0	0	0	0.803	0	0.9	0.96	0.999
CYP79A2_A02	ST5b_A07	BraA02g001640.3C	BraA07g038080.3C	0	0	0	0	0.051	0	0	0.702	0.705
CYP79A2_A10	ST5b_A07	BraA10g028190.3C	BraA07g038080.3C	0	0	0	0	0.051	0	0	0.702	0.705
CYP83B1_A08	ST5b_A07	BraA08g007500.3C	BraA07g038080.3C	0	0	0	0	0.084	0	0	0.753	0.764
MYB122_A02	ST5b_A07	BraA02g022090.3C	BraA07g038080.3C	0	0	0	0	0.042	0	0	0.553	0.553
MYB122_A07	ST5b_A07	BraA07g038040.3C	BraA07g038080.3C	0	0	0	0	0.042	0	0	0.553	0.553
MYB28_A02	ST5b_A07	BraA02g043150.3C	BraA07g038080.3C	0	0	0	0	0.058	0	0	0.577	0.584
MYB28_A03	ST5b_A07	BraA03g044380.3C	BraA07g038080.3C	0	0	0	0	0.058	0	0	0.577	0.584
MYB28_A09	ST5b_A07	BraA09g006980.3C	BraA07g038080.3C	0	0	0	0	0.058	0	0	0.577	0.584
MYB29_A10	ST5b_A07	BraA10g029620.3C	BraA07g038080.3C	0	0	0	0	0.058	0	0	0.577	0.584
MYB34_A02	ST5b_A07	BraA02g042740.3C	BraA07g038080.3C	0	0	0	0	0.051	0	0	0.697	0.7
MYB34_A03	ST5b_A07	BraA03g043830.3C	BraA07g038080.3C	0	0	0	0	0.051	0	0	0.697	0.7
MYB34_A09	ST5b_A07	BraA09g006740.3C	BraA07g038080.3C	0	0	0	0	0.051	0	0	0.697	0.7
MYB51_A06	ST5b_A07	BraA06g014200.3C	BraA07g038080.3C	0	0	0	0	0.042	0	0	0.553	0.553
MYB51_A08	ST5b_A07	BraA08g028700.3C	BraA07g038080.3C	0	0	0	0	0.042	0	0	0.553	0.553
MYB51_A09	ST5b_A07	BraA09g057180.3C	BraA07g038080.3C	0	0	0	0	0.042	0	0	0.553	0.553
SUR1_A09	ST5b_A07	BraA09g012050.3C	BraA07g038080.3C	0	0	0	0	0.075	0	0	0.563	0.578
UGT74B1_A09	ST5b_A07	BraA09g039260.3C	BraA07g038080.3C	0	0	0	0	0.135	0	0	0.888	0.898
BraA03g042340.3C_AGT	SUR1_A09	BraA03g042340.3C	BraA09g012050.3C	0.154	0	0	0	0.147	0.057	0.286	0.139	0.505
BraA06g009540.3C_FAH	SUR1_A09	BraA06g009540.3C	BraA09g012050.3C	0.06	0	0	0	0.111	0	0	0.532	0.574
CYP79A2_A02	SUR1_A09	BraA02g001640.3C	BraA09g012050.3C	0	0	0	0	0.043	0	0	0.532	0.532
CYP79A2_A10	SUR1_A09	BraA10g028190.3C	BraA09g012050.3C	0	0	0	0	0.043	0	0	0.532	0.532
CYP83B1_A08	SUR1_A09	BraA08g007500.3C	BraA09g012050.3C	0	0	0	0	0.085	0	0.9	0.711	0.971
ST5a_A07	SUR1_A09	BraA07g038080.3C	BraA09g012050.3C	0	0	0	0	0.058	0	0.8	0.673	0.933
ST5b_A07	SUR1_A09	BraA07g038080.3C	BraA09g012050.3C	0	0	0	0	0.075	0	0	0.563	0.578
UGT74B1_A09	SUR1_A09	BraA09g039260.3C	BraA09g012050.3C	0	0	0	0	0.131	0	0.9	0.69	0.97
BraA02g032320.3C_CHLI2	UGT74B1_A09	BraA02g032320.3C	BraA09g039260.3C	0	0	0	0	0	0	0	0.55	0.55
CYP79A2_A02	UGT74B1_A09	BraA02g001640.3C	BraA09g039260.3C	0	0	0	0	0	0.052	0	0.743	0.745
CYP79A2_A10	UGT74B1_A09	BraA10g028190.3C	BraA09g039260.3C	0	0	0	0	0	0.052	0	0.743	0.745
CYP83B1_A08	UGT74B1_A09	BraA08g007500.3C	BraA09g039260.3C	0	0	0	0	0.128	0.052	0	0.938	0.944
MYB122_A02	UGT74B1_A09	BraA02g022090.3C	BraA09g039260.3C	0	0	0	0	0	0	0	0.532	0.532
MYB122_A07	UGT74B1_A09	BraA07g038040.3C	BraA09g039260.3C	0	0	0	0	0	0	0	0.532	0.532
MYB29_A10	UGT74B1_A09	BraA10g029620.3C	BraA09g039260.3C	0	0	0	0	0	0	0	0.537	0.537
MYB34_A02	UGT74B1_A09	BraA02g042740.3C	BraA09g039260.3C	0	0	0	0	0.051	0	0	0.579	0.583
MYB34_A03	UGT74B1_A09	BraA03g043830.3C	BraA09g039260.3C	0	0	0	0	0.051	0	0	0.579	0.583
MYB34_A09	UGT74B1_A09	BraA09g006740.3C	BraA09g039260.3C	0	0	0	0	0.051	0	0	0.579	0.583
MYB51_A06	UGT74B1_A09	BraA06g014200.3C	BraA09g039260.3C	0	0	0	0	0	0	0	0.532	0.532
MYB51_A08	UGT74B1_A09	BraA08g028700.3C	BraA09g039260.3C	0	0	0	0	0	0	0	0.532	0.532
MYB51_A09	UGT74B1_A09	BraA09g057180.3C	BraA09g039260.3C	0	0	0	0	0	0	0	0.532	0.532
ST5a_A07	UGT74B1_A09	BraA07g038080.3C	BraA09g039260.3C	0	0	0	0	0.803	0	0.9	0.96	0.999
ST5b_A07	UGT74B1_A09	BraA07g038080.3C	BraA09g039260.3C	0	0	0	0	0.135	0	0	0.888	0.898
SUR1_A09	UGT74B1_A09	BraA09g012050.3C	BraA09g039260.3C	0	0	0	0	0.131	0	0.9	0.69	0.97

## Sheet: S3
Supplementary Table S3 FPKM value of the biosynthesis genes and novel candidate genes associated with Phe-derived GSLs in BrHG and BrLG of B. rapa
Gene name	Gene ID	BrLG_15DAP	BrLG_25DAP	BrLG_35DAP	BrHG_15DAP	BrHG_25DAP	BrHG_35DAP	BenzylGSL	PhenylethylGSL
AKN2	BraA03g061240.3C	3.22736	0.124291	0.171404	8.15847	0.106688	0.0401773		BraA03g061240.3C
AKN2	BraA08g022030.3C	0.205315	0	0.044475	0.129726	0	0
ALY3	BraA05g025620.3C	11.121	14.9775	19.8486	5.74131	9.86796	10.1161		BraA05g025620.3C
APK	BraA03g042630.3C	4.40301	2.27854	3.87867	8.09886	1.25381	1.38145
BAT5	BraA03g027780.3C	0.948873	0.0220254	0	0	0	0
BAT5	BraA09g026540.3C	0.973406	0.904048	1.97122	0	0	0
BCAT3	BraA01g023540.3C	19.58	24.385	26.1548	13.6777	21.1262	27.3439
BCAT3	BraA06g017480.3C	12.6851	8.5189	5.48087	13.1907	17.3981	12.5152
BCAT4	BraA03g039020.3C	0.0923057	0.024954	0	0	0.0213598	0
BCAT4	BraA05g027600.3C	0.722435	0.101567	0.169825	0	0.0693089	1.22523
CHLI2	BraA02g032320.3C	12.4369	7.71403	13.0089	14.8494	28.9957	20.8336		BraA02g032320.3C
CYP72A9	BraA05g032450.3C	16.3113	17.5535	17.9133	20.8657	31.9343	35.9734		BraA05g032450.3C
CYP79A2	BraA02g001640.3C	0	0	0	0	0	0
CYP79A2	BraA10g028190.3C	0	0	0	0	0	0
CYP79B2	BraA03g061220.3C	0	0	0	0	0.0142268	0		BraA03g061220.3C
CYP79C1	BraA03g014160.3C	2.93614	0	0	1.23276	0	0
CYP79C2	BraA02g036870.3C	0	0	0	0	0	0
CYP79C2	BraA02g036880.3C	0	0	0	0	0	0
CYP79C2	BraA04g029520.3C	0.0104098	0	0	0	0	0.0447257
CYP79C2	BraA05g010390.3C	0.0355716	0.0384154	0	0.0248442	2.37488	1.37248
CYP79F1	BraA06g012350.3C	56.3618	77.2337	18.0978	7.2078	0.905291	0
CYP83A1	BraA04g008320.3C	5.0633	1.00177	0.122125	0.0234905	0.394037	0
CYP83A1	BraA04g029510.3C	0.0219372	0.134163	0.341774	0.0583306	0.0638214	1.25416
CYP83B1	BraA08g007500.3C	4.38238	0.0894874	0.975251	21.4544	0.212597	0.434654
Dof1	BraA08g033480.3C	2.92961	4.63349	4.42821	4.6462	2.87875	4.35361
Dof1	BraA09g063160.3C	1.53298	1.73498	1.3436	3.30212	1.45536	2.73828
Dof-type ZF	BraA08g024390.3C	0.393793	0.504026	0.535941	0.0988857	0.485914	0.870454
FAH	BraA06g009540.3C	105.262	80.4022	44.6641	42.7747	43.2307	30.9381	BraA06g009540.3C
FVE	BraA07g001310.3C	28.9362	27.2259	17.7854	39.4048	41.2151	31.9906		BraA07g001310.3C
GGP1	BraA01g007240.3C	2.25044	0.563537	9.5185	16.4798	1.51972	3.34698
GGP1	BraA03g055850.3C	13.9196	3.69375	4.8997	47.7167	12.6671	5.96881
GGP1	BraA08g018030.3C	0.0661174	6.32295	71.4249	0.0699126	0.506574	9.36523
GSTF10	BraA03g016430.3C	9.12443	9.60106	19.936	32.7648	6.94293	9.85913
GSTF9	BraA03g016420.3C	84.5402	393.179	2661.88	343.199	294.142	1280
GSTF9	BraA04g022100.3C	12.4152	11.5627	17.5687	55.989	37.9939	54.2013
GTR1	BraA06g024270.3C	6.18127	4.44377	4.24258	8.30332	8.27727	7.35469		BraA06g024270.3C
IGMT4	BraA09g052850.3C	2.59569	1.77833	3.07471	0	0	0		BraA09g052850.3C
IIL1	BraA04g008640.3C	75.422	60.7211	64.0146	77.0792	67.2962	67.0939
IIL1	BraA08g006460.3C	143.679	146.133	119.922	111.296	152.636	159.775
IMDH1	BraA02g005320.3C	2.6704	0.110668	0.147521	0	0.0378914	0
IMDH1	BraA02g025840.3C	0.221	0	0	8.72315	0	0
IPMI1	BraA03g022560.3C	147.962	126.494	178.838	104.356	133.892	134.819
IPMI1	BraA05g003380.3C	16.5924	11.1648	14.8147	5.69279	6.97375	3.50439
IPMI2	BraA05g003390.3C	13.6159	0	0	0.0224941	0.178631	0
MAM1	BraA02g026580.3C	0	0	0	0	0.110466	0
MAM1	BraA02g027350.3C	0	0	0	0	0	0
MAM1	BraA02g042670.3C	2.25294	0.0355361	0	0	0.15333	0
MAM1	BraA03g043730.3C	0.0139374	0	0	0	0	0		BraA03g043730.3C
MAM1	BraA03g043740.3C	0	0.0224722	0	0	0.0928043	0
MAM1	BraA03g043750.3C	0.0143678	0.0251057	0	0	0.0417997	0
MAM1	BraA04g024980.3C	0	0	0	0	0	0
MAM3	BraA02g042660.3C	0.127618	0.281253	0.170493	0.231819	0	0
MAM3	BraA04g024970.3C	0	0	0	0	0	0
MYB118	BraA02g037910.3C	49.3987	34.0121	16.2713	42.1371	47.1455	25.5448		BraA02g037910.3C
MYB122	BraA02g022090.3C	0	0	0	0	0.0774629	0	BraA03g044380.3C	BraA03g044380.3C
MYB122	BraA07g038040.3C	0.62655	0.0826459	2.66931	0.986554	0.170838	0	BraA07g038040.3C
MYB28	BraA02g043150.3C	0.0787681	0	0	0	0.0454705	0.0307528
MYB28	BraA03g044380.3C	0	0.0271565	0	0	0	0	BraA03g044380.3C	BraA03g044380.3C
MYB28	BraA09g006980.3C	7.00747	2.49203	0.77855	0.0815643	2.93804	0.446796
MYB29	BraA03g003120.3C	0	0	0	0	0.0232958	0	BraA03g044380.3C	BraA03g044380.3C
MYB29	BraA10g029620.3C	46.2354	106.375	43.5634	44.9184	232.894	159.067
MYB29	BraA10g029630.3C	0.0163716	0.0410347	0	0	0	0
MYB34	BraA02g042730.3C	0.0402717	0.882498	1.69545	0.0425254	0.801172	4.21213
MYB34	BraA03g043830.3C	0.139789	0.204906	0.608138	0.0367569	0.733205	0.566786	BraA08g028700.3C	BraA08g028700.3C
MYB34	BraA09g006740.3C	0.0549151	0	0	0	0.186447	0
MYB44/MYB77	BraA02g038950.3C	0.271339	0.316084	0	17.2983	4.34684	4.5471	BraA02g038950.3C
MYB44/MYB77	BraA07g016630.3C	120.136	73.2879	44.8626	139.68	19.7642	31.2736		BraA07g016630.3C
MYB51	BraA08g028700.3C	2.05565	0.723966	1.6066	7.46013	0.684104	0.806906	BraA08g028700.3C	BraA08g028700.3C
MYB60	BraA08g032980.3C	8.91159	4.10315	17.8757	15.6273	14.7224	33.8892	BraA08g032980.3C
MYB77	BraA03g044990.3C	65.632	54.6235	39.772	61.7577	15.465	13.5054		BraA03g044990.3C
SOT16	BraA02g022100.3C	17.9061	4.98577	4.71804	30.3786	2.86865	2.36366
SOT16	BraA07g038080.3C	0.620517	0.136597	0	3.08079	0	0	BraA07g038080.3C
SOT17	BraA01g028570.3C	0	0	0	0	0	0
SOT17	BraA06g014220.3C	1.85281	0.869699	4.11395	1.51079	0.33428	2.4363
SOT17	BraA07g027460.3C	0.0573302	0	0	0.0605437	0	0
SOT17	BraA09g016680.3C	0.576392	3.59579	9.72475	2.61253	1.81966	3.31813
SOT18	BraA07g028430.3C	3.65508	12.6273	1.90333	1.93834	31.3305	12.2774
SOT18	BraA07g028440.3C	0.176165	0.948711	0.721809	0.169276	0.372199	0.918597
SOT18	BraA07g038050.3C	7.41672	3.16268	1.15783	1.95256	1.34922	0.194573	BraA07g038050.3C
SOT18	BraA07g038070.3C	28.4434	6.09715	1.43165	35.2939	13.1541	0.839246	BraA07g038070.3C
SOT18	BraA09g012950.3C	5.99331	3.72944	7.35358	26.9932	21.9506	17.237
SOT18	BraA09g016690.3C	0	10.6805	234.314	0.0157886	0.193187	33.0149
SOT18	BraA09g018070.3C	0.226	0.192119	0.171695	0.278266	0.209193	0.321783
SOT18	BraA09g018100.3C	0.0503855	0.211445	0.741713	0	0	0
SOT18	BraA09g018130.3C	0	0	0	0	0	0
sulfotransferase	BraA03g045180.3C	6.46424	10.7378	3.86701	7.78389	18.4602	24.5871		BraA03g045180.3C
SUR1	BraA07g000220.3C	40.4919	9.5894	30.5973	20.698	7.10354	11.5148
SUR1	BraA09g012050.3C	1.41325	4.57085	0.247439	1.11318	2.89028	3.08994
UGT74B1	BraA09g039260.3C	13.6097	4.23676	1.67917	6.65573	4.25206	2.22327
UGT74C1	BraA04g022880.3C	0.0726279	0.0408074	45.3518	0.0509932	0.0364997	1.06895	BraA04g022880.3C
UGT74D1	BraA04g022840.3C	1.75773	7.4802	1.6071	2.01254	4.0336	16.0026	BraA04g022840.3C
WD40	BraA01g035860.3C	2.34545	1.6915	1.29075	1.13111	0.321047	0.116998	BraA01g035860.3C

## Sheet: S4
Supplementary Table S4 Potential structural genes involved in Phe-derived GSL biosynthesis in B.rapa
Gene name	At othologous	B.rapa gene ID	BenzylGSL	PhenylethylGSL	Reference
CYP79A2	AT5G05260	BraA10g028190.3C	√	×	Wittstock, 2000
CYP79A2	AT5G05260	BraA02g001640.3C	√	×	Wittstock, 2000
CYP79C1	AT1G79370	BraA03g014160.3C	√	?	Wang, 2020
CYP79C2	AT1G58260	BraA02g036880.3C	√	?	Wang, 2020
CYP79C2	AT1G58260	BraA02g036870.3C	√	?	Wang, 2020
CYP79C2	AT1G58260	BraA04g029520.3C	√	?	Wang, 2020
CYP79C2	AT1G58260	BraA05g010390.3C	√	?	Wang, 2020
CYP79F1	AT1G16410	BraA06g012350.3C	？	√	Wang, 2021; Chen, 2003; Liu, 2016
CYP79F2	AT1G16400	BraA06g012350.3C	×	?	Chen, 2003
CYP83B1	AT4G31500	BraA08g007500.3C	√	√	Naur, 2003
CYP83A1	AT4G13770	BraA04g029510.3C	？	√	Kittipol, 2019
CYP83A1	AT4G13770	BraA04g008320.3C	？	√	Kittipol, 2019
GSTF9	AT2G30860	BraA03g016420.3C	?	?	Wentzell, 2007
GSTF9	AT2G30860	BraA04g022100.3C	?	?	Wentzell, 2007
GSTF10	AT2G30870	BraA03g016430.3C	?	?	Wentzell, 2007
GGP1	AT4G30530	BraA08g018030.3C	?	?	Geu-Flores, 2009
GGP1	AT4G30530	BraA01g007240.3C	?	?	Geu-Flores, 2009
GGP1	AT4G30530	BraA03g055850.3C	?	?	Geu-Flores, 2009
SUR1	AT2G20610	BraA07g000220.3C	?	?	Mikkelsen, 2004
SUR1	AT2G20610	BraA09g012050.3C	?	?	Mikkelsen, 2004
UGT74B1	AT1G24100	BraA09g039260.3C	?	?	Grubb, 2004
SOT16	AT1G74100	BraA02g022100.3C	√	√	Piotrowski,2004; Klein, 2006
SOT16	AT1G74100	BraA07g038080.3C	√	√	Piotrowski,2004; Klein, 2006
SOT17	AT1G18590	BraA01g028570.3C	√	×	Klein, 2006
SOT17	AT1G18590	BraA06g014220.3C	√	×	Klein, 2006
SOT17	AT1G18590	BraA07g027460.3C	√	×	Klein, 2006
SOT17	AT1G18590	BraA09g016680.3C	√	×	Klein, 2006
SOT18	AT1G74090	BraA07g028430.3C	√	?	Klein, 2006
SOT18	AT1G74090	BraA07g028440.3C	√	?	Klein, 2006
SOT18	AT1G74090	BraA07g038050.3C	√	?	Klein, 2006
SOT18	AT1G74090	BraA07g038070.3C	√	?	Klein, 2006
SOT18	AT1G74090	BraA09g012950.3C	√	?	Klein, 2006
SOT18	AT1G74090	BraA09g016690.3C	√	?	Klein, 2006
SOT18	AT1G74090	BraA09g018070.3C	√	?	Klein, 2006
SOT18	AT1G74090	BraA09g018100.3C	√	?	Klein, 2006
SOT18	AT1G74090	BraA09g018130.3C	√	?	Klein, 2006
MYB28	AT5G61420	BraA02g043150.3C	√	?	Zhang, 2016
MYB28	AT5G61420	BraA03g044380.3C	√	?	Zhang, 2016
MYB28	AT5G61420	BraA09g006980.3C	√	?	Zhang, 2016
MYB29	AT5G07690	BraA10g029630.3C	？	√	Kittipol, 2019
MYB29	AT5G07690	BraA03g003120.3C	？	√	Kittipol, 2019
BCAT4	AT3G19710	BraA05g027600.3C		√	Wang, 2021
BCAT4	AT3G19710	BraA03g039020.3C		√	Wang, 2021
BAT5	AT4G12030	BraA03g027780.3C		?	Gigolashvili, 2009
BAT5	AT4G12030	BraA09g026540.3C		?	Gigolashvili, 2009
MAM1	AT5G23010	BraA02g042670.3C		√	Wang, 2021
MAM1	AT5G23010	BraA03g043740.3C		√	Wang, 2021
MAM1	AT5G23010	BraA03g043750.3C		√	Wang, 2021
MAM1	AT5G23010	BraA03g043730.3C		√	Wang, 2021
MAM1	AT5G23010	BraA02g026580.3C		√	Wang, 2021
MAM1	AT5G23010	BraA02g027350.3C		√	Wang, 2021
MAM1	AT5G23010	BraA04g024980.3C		√	Wang, 2021
MAM3	AT5G23020	BraA04g024970.3C		√	Kittipol, 2019
MAM3	AT5G23020	BraA02g042660.3C		√	Kittipol, 2019
IPMI1	AT3G58990	BraA03g022560.3C		?	Knill, 2009; Sawada, 2009
IPMI1	AT3G58990	BraA05g003380.3C		?	Knill, 2009; Sawada, 2009
IPMI2	AT2G43100	BraA05g003390.3C		?	Knill, 2009; Sawada, 2009
IIL1	AT4G13430	BraA08g006460.3C		?	Sawada, 2009
IIL1	AT4G13430	BraA04g008640.3C		?	Sawada, 2009
IMDH1	AT5G14200	BraA02g005320.3C		?	He, 2009; Sawada, 2009
IMDH1	AT5G14200	BraA02g025840.3C		?	He, 2009; Sawada, 2009
BCAT3	AT3G49680	BraA06g017480.3C		√	Knill, 2008
BCAT3	AT3G49680	BraA01g023540.3C		√	Knill, 2008
Note: √, verified or reported in other researches, ?, uncertain, ×, not involved in other researches.
Reference:
Chen, S., Glawischnig, E., Jørgensen, K., Naur, P., Jørgensen, B., Olsen, CE., Hansen1, CH., Rasmussen, H., Pickett, JA., Halkier, BA (2003) CYP79F1 and CYP79F2 have distinct functions in the biosynthesis of aliphatic glucosinolates in Arabidopsis . Plant Journal. 33, 923-937
Das, B (2021) Glucosinolate biosynthesis: role of MAM synthase and its perspectives. Biosci Rep. 41
Geu-Flores, F., Nielsen, MT., Nafisi, M., Moldrup, ME., Olsen, CE., Motawia, MS and Halkier, BA (2009) Glucosinolate engineering identifies a gamma-glutamyl peptidase. Nat Chem Biol. 5, 575-577.
Gigolashvili, T., Yatusevich, R., Rollwitz, I., Humphry, M., Gershenzon, J and Flugge, UI (2009) The plastidic bile acid transporter 5 is required for the biosynthesis of methionine-derived glucosinolates in Arabidopsis thaliana. Plant Cell. 21, 1813-1829.
Grubb, CD., Zipp, BJ., Ludwig-Muller, J., Masuno, MN., Molinski, TF and Abel, S (2004) Arabidopsis glucosyltransferase UGT74B1 functions in glucosinolate biosynthesis and auxin homeostasis. Plant J. 40, 893-908.
He, Y., Mawhinney, TP., Preuss, ML., Schroeder, AC., Chen, B., Abraham, L., Jez, JM and Chen, S (2009) A redox-active isopropylmalate dehydrogenase functions in the biosynthesis of glucosinolates and leucine in Arabidopsis. Plant J. 60, 679-690.
Kittipol, V., He, Z., Wang, L., Doheny-Adams, T., Langer, S and Bancroft, I (2019) Genetic architecture of glucosinolate variation in Brassica napus. J Plant Physiol. 240, 152988.
Klein, M., Reichelt, M., Gershenzon, J and Papenbrock, J (2006) The three desulfoglucosinolate sulfotransferase proteins in Arabidopsis have different substrate specificities and are differentially expressed. FEBS J. 273, 122-136.
Knill, T., Reichelt, M., Paetz, C., Gershenzon, J and Binder, S (2009) Arabidopsis thaliana encodes a bacterial-type heterodimeric isopropylmalate isomerase involved in both Leu biosynthesis and the Met chain elongation pathway of glucosinolate formation. Plant Mol Biol. 71, 227-239.
Knill, T., Schuster, J., Reichelt, M., Gershenzon, J and Binder, S (2008) Arabidopsis branched-chain aminotransferase 3 functions in both amino acid and glucosinolate biosynthesis. Plant Physiol. 146, 1028-1039.
Liu, T., Zhang, X., Yang, H., Agerbirk, N., Qiu, Y., Wang, H., Shen, D., Song, J., Li, X (2016) Aromatic Glucosinolate Biosynthesis Pathway in Barbarea vulgaris and its Response to Plutella xylostella Infestation. Front Plant Sci. 7, 83.
Mikkelsen, MD., Naur, P and Halkier, BA (2004) Arabidopsis mutants in the C-S lyase of glucosinolate biosynthesis establish a critical role for indole-3-acetaldoxime in auxin homeostasis. Plant Journal. 37, 770-777.
Naur, P., Petersen, BL., Mikkelsen, MD., Bak, S., Rasmussen, H., Olsen, CE and Halkier, BA (2003) CYP83A1 and CYP83B1, two nonredundant cytochrome P450 enzymes metabolizing oximes in the biosynthesis of glucosinolates in Arabidopsis. Plant Physiol. 133, 63-72.
Petersen, A., Hansen, LG., Mirza, N., Crocoll, C., Mirza, O and Halkier, BA (2019) Changing substrate specificity and iteration of amino acid chain elongation in glucosinolate biosynthesis through targeted mutagenesis of Arabidopsis methylthioalkylmalate synthase 1. Biosci Rep. 39
Piotrowski, M., Schemenewitz, A., Lopukhina, A., Muller, A., Janowitz, T., Weiler, EW and Oecking, C (2004) Desulfoglucosinolate sulfotransferases from Arabidopsis thaliana catalyze the final step in the biosynthesis of the glucosinolate core structure. J Biol Chem. 279, 50717-50725.
Sawada, Y., Kuwahara, A., Nagano, M., Narisawa, T., Sakata, A., Saito, K and Hirai, MY (2009) Omics-based approaches to methionine side chain elongation in Arabidopsis: characterization of the genes encoding methylthioalkylmalate isomerase and methylthioalkylmalate dehydrogenase. Plant Cell Physiol. 50, 1181-1190.
Wang, C., Crocoll, C., Agerbirk, N and Halkier, BA (2021) Engineering and optimization of the 2-phenylethylglucosinolate production in Nicotiana benthamiana by combining biosynthetic genes from Barbarea vulgaris and Arabidopsis thaliana. Plant J. 106, 978-992.
Wang, C., Dissing, MM., Agerbirk, N., Crocoll, C and Halkier, BA (2020) Characterization of Arabidopsis CYP79C1 and CYP79C2 by Glucosinolate Pathway Engineering in Nicotiana benthamiana Shows Substrate Specificity Toward a Range of Aliphatic and Aromatic Amino Acids. Front Plant Sci. 11, 57.
Wentzell, AM., Rowe, HC., Hansen, BG., Ticconi, C., Halkier, BA and Kliebenstein, DJ (2007) Linking metabolic QTLs with network and cis-eQTLs controlling biosynthetic pathways. PLoS Genet. 3, 1687-1701.
Wittstock, U and Halkier, BA (2000) Cytochrome P450 CYP79A2 from Arabidopsis thaliana L. Catalyzes the conversion of L-phenylalanine to phenylacetaldoxime in the biosynthesis of benzylglucosinolate. J Biol Chem. 275, 14659-14666.
Zhang, X., Liu, T., Duan, M., Song, J and Li, X (2016) De novo Transcriptome Analysis of Sinapis alba in Revealing the Glucosinolate and Phytochelatin Pathways. Front Plant Sci. 7, 259.

## Sheet: S5
Supplementary Table S5 The content of GSL derivatives in developmental seeds of BrLG and BrHG in B. rapa (µg/g FW)
Metabolite	BrLG-15D	BrLG-25D	BrLG-35D	BrLG-45D	BrLG-50D	BrHG-15D	BrHG-25D	BrHG-35D	BrHG-45D	BrHG-50D
PhenethylGSL	0	0	0	127.885	206.269	0	0	78.0535	147.969	136.608
BenzylGSL	1.03345	2.67015	2.20248	1.9772	1.45676	0.358814	0.692421	1.76678	1.66413	2.02423
Indolylmethyl GSL	225.923	1047.09	466.854	403.562	226.017	116.733	726.113	1767.08	1230.69	1127.13
4-Methoxy-3-indolylmethyl GSL	68.2826	68.0618	135.848	139.837	35.679	9.07968	4.14017	1.29947	0.153409	0.0221928
R-2-hydroxy-3-butenyl GSL	54.7339	79.176	160.389	231.698	160.616	0	0.0846857	0.0494309	3.09827	2.08471
4-Methylsulfinylbutyl GSL	0.92266	10.1936	36.4549	22.9973	22.393	17.6134	30.5864	59.8712	93.0322	126.157
2-propenyl GSL	1.15085	2.35629	6.4702	7.19467	4.41498	2.08104	1.94717	6.39784	3.41004	0.0368954
4-methylsulfinylbutyl GSL	0.871933	6.96916	23.8431	15.3476	16.9055	11.6901	24.7138	48.7742	82.7076	102.925
3-Butenyl GSL	4486.58	6864.87	10511.9	11215.5	10108.6	4766.77	7409.86	9484.2	12202.3	15785.9
3-Hydroxypropyl-GSL	5.43324	9.92217	6.97011	15.0927	13.522	3.55707	8.16247	7.90122	13.6981	21.0762
4-Methylthiobutyl GSL	11.9181	0.0928405	72.3112	37.2255	99.3	0.0694858	0.173515	94.0609	104.133	256.934

## Sheet: S6
Supplementary Table S6 The information of 159 B. rapa accessions, and benzylGSL and phenethylGSL contents in different environments
Code	Accession Name	Locality	BenzylGSL(µg/g)			PhenethylGSL(µg/g)
			2018	2019	2020	2018	2019	2020
18B001	Pengbo	China, Tibet	0.53451	0	0.710154	21.8308	0	0
18B003	Yellow Sarson	India	0.546365	1.21818	0.931363	501.478	154.583	142.448
18B005	Chinook	Sweden	0.135933	1.16246	0.257889	72.054	76.9109	0
18B007	Maqin	China, Qinghai	0.519084	0	0.76713	22.6071	8.6951	76.6136
18B011	Haoyou2	China, Qinghai	0.409542	5.46163	0.641157	158.724	233.869	312.251
18B013	Haoyou4	China, Qinghai	0.268086	6.44351	0	0	0	0
18B015	Haoyou5	China, Qinghai	0.536484	2.37392	0.224384	0	53.5802	403.29
18B017	Haoyou11 xuan	China, Qinghai	0.279123	2.36744	1.40341	148.117	122.483	0
18B019	Ledu Dazhang	China, Qinghai	0.179931	0	0.861916	80.8719	0	0
18B021	Quanwan	China, Qinghai	0.180135	0	0.910113	292.317	0	180.001
18B023	Menyuan dongchuan	China, Qinghai	0.505617	1.03901	1.50174	126.567	0	0
18B025	Luhua	China, Qinghai	0.45066	0	6.02196	105.753	0	0
18B027	Mayu	China, Qinghai	0.0920888	0	0.748251	110.056	0	0
18B029	Hejia	China, Qinghai	0.162611	0	1.21419	26.1733	0	0.0398267
18B031	HJa98944	Finland	0.363257	0	0.974665	97.7269	0	0
18B033	Qingyou3	China, Qinghai	0.265724	0	0.81507	137.135	0	0
18B035	Qingyou5	China, Qinghai	0.10537	1.02661	1.02897	9.85545	118.39	0
18B037	Qingyou15	China, Qinghai	0.292529	1.27563	0.0046197	27.2315	199.878	0.251113
18B041	Qingyou19	China, Qinghai	0.0781919	0.528258	0.878871	47.6291	94.9227	1.02515
18B043	Qingyou21 Haibei	China, Qinghai	0.0608285	2.70701	0	54.6254	352.039	0
18B045	Qingyou21	China, Qinghai	0.275227	5.05616	3.02339	96.3503	608.663	1.94256
18B047	Qingyou9	China, Qinghai	0.241856	0.374301	2.45434	70.9247	47.9884	0
18B049	Qingyou241	China, Qinghai	0.225798	0.409385	0.644099	13.2905	37.9135	0
18B051	97-46Ⅱ	Canada	0.176337	0.125018	0.481496	56.9898	68.474	0
18B053	Babao	China, Qinghai	0.421059	4.28139	0.606999	45.9358	98.7323	0
18B055	Hualong Xie	China, Qinghai	0.320201	1.20238	0.697944	93.1576	0	0
18B057	Pingan Shagou	China, Qinghai	0.25593	4.68219	1.1932	73.4522	312.931	0
18B059	Jiezi	China, Qinghai	0.415355	0	0.982835	98.119	45.7082	0
18B061	Fujian Jiadi	China, Fujian	0.641226	0	0.593951	0	0	0
18B063	Changjiao Tang	China, Qinghai	0.226573	1.50875	0	40.5727	159.286	0
18B065	Beiyou2	China, Qinghai	0.104008	3.86758	2.33382	0	407.745	0
18B067	HaibeiC82-23	China, Qinghai	0.542584	1.55666	0	433.686	340.966	0
18B071	2011Tangzhang5	China, Qinghai	0.0380466	0	1.89045	13.6213	66.8527	0
18B073	2011Tangzhang256	China, Qinghai	0.202585	1.4655	2.50145	70.7365	29.9137	0
18B075	2011Tangzhang4	China, Qinghai	0.0852121	3.44878	3.2999	0	807.022	0.160301
18B077	2011Tangzhang2	China, Qinghai	0.143847	5.50267	2.60644	0	84.5638	0.224965
18B079	2011Tangzhang175	China, Qinghai	0.151045	0.577695	0	82.4242	62.751	0
18B085	14K209-1	China, Qinghai	0.173646	1.80551	0	93.9094	32.7422	0
18B087	13K48-1	China, Qinghai	0.278918	4.51739	1.67977	0	226.506	0.0709218
18B089	13K57-1	China, Qinghai	0.0379035	0	0.220344	0	86.7876	0.277156
18B091	13K57-2	China, Qinghai	0.0455497	0.79508	0	126.099	72.8173	0.0239868
18B093	Ningjiao5	China, Qinghai	0.368607	3.89605	3.18975	0	255.996	0.103935
18B095	Yangqu	China, Qinghai	0.318778	6.05435	1.88098	28.0049	20.7278	0.0271228
18B097	Huangyuan Hei	China, Qinghai	0.3635	2.33027	0.83227	0	442.721	0
18B099	Xiaoriqi	China, Qinghai	0.504983	4.75106	0	0	459.065	0
18B101	Huangyuan Ajiayuan	China, Qinghai	0.235809	1.68212	0.808404	0	46.9318	0
18B103	Tongde	China, Qinghai	0.325547	1.37362	0.0584653	0	185.707	0
18B105	Zhangye1	China, Gansu	0.22886	0	1.45992	0	86.6555	0
18B107	Zhangye2	China, Gansu	0.256334	0.431515	0.862452	137.979	0	410.329
18B109	Qinghaihu151	China, Qinghai	0.235931	3.03478	0.0344032	31.4812	488.451	14.9389
18B111	Ledu Taoma	China, Qinghai	0.248612	2.03521	0.357842	110.913	172.559	0
18B113	Menyou3	China, Qinghai	0.404776	0	1.26666	156.051	168.988	0.234792
18B115	Zizhu	China, Qinghai	0.628598	1.09083	1.95675	162.788	67.5155	0.110705
18B119	Gannan5	China, Gansu	1.05507	2.59873	1.37061	214.456	224.673	0
18B123	Gannan6	China, Gansu	0.173819	1.1423	0.81556	109.986	68.5492	0
18B125		China, Qinghai	0.000624216	0.516354	0.412994	0.575628	91.8977	0
18B127	Zhaozhi Baihua	China, Qinghai	0.21444	0.793479	0	50.243	54.5341	0
18B129	Ledu Zhongkan	China, Qinghai	0.134439	1.60322	0.627098	88.8368	52.3734	61.8117
18B131	Xunhua Baizhuang	China, Qinghai	0.470536	0	1.26656	98.2266	189.056	0
18B133	Huzhu Heer	China, Qinghai	0.240601	6.36658	1.33871	100.641	82.0684	0
18B135	16MKH	China, Qinghai	0.0813914	0.598863	0	114.27	40.6611	0.0217111
18B137	16MKHZhang	China, Qinghai	0.29201	4.07489	0	115.346	279.9	0
18B139	16Zhang8	China, Qinghai	0.153567	0	0.54886	91.4329	132.457	0
18B141	16Zhang17	China, Qinghai	0.00113082	0	0.074926	1.0325	0	0.0119731
18B143	16Zhang26	China, Qinghai	0.0369652	0	0.540693	29.5534	17.3427	0.0260973
18B145	16Zhang37	China, Qinghai	0.170693	1.51637	1.17937	63.02	125.255	0.106847
18B147	16Zhang54	China, Qinghai	0.357715	0	2.74639	155.964	0	293.262
18B149	16Zhang101	China, Qinghai	0.0404521	0	1.63694	31.0974	0	0
18B151	2016Zhang152	China, Qinghai	0.359767	1.41675	1.01337	81.0767	115.703	0.0331992
18B155	16Zhang194	China, Qinghai	0.476192	0.711824	0.248431	140.364	87.3021	0.399421
18B157	16Zhang205	China, Qinghai	0.244639	4.02825	1.73349	25.2889	508.772	0
18B159	16Zhang213	China, Qinghai	0.301702	1.08227	0.973142	141.118	7.99761	0
18B161	16Zhang217	China, Qinghai	0.14854	1.33729	0.737247	75.8074	313.616	0.0183596
18B163	16Zhang224	China, Qinghai	0.136664	1.73433	0.91597	59.8706	553.886	0
18B165	16Zhang226	China, Qinghai	0.165134	3.56484	1.94822	10.3815	55.2597	0
18B167	Zhaoxiaozhang226	China, Qinghai	0.248646	1.34265	0.632022	119.316	169.285	0.179922
18B169	16Zhang232	China, Qinghai	0.206658	0	0.558119	70.5856	0	0
18B171	16Zhang233	China, Qinghai	0.106623	0.414935	0.463914	59.0679	79.4548	0
18B173	16Zhang238	China, Qinghai	0.136161	4.47516	0.430095	96.7834	286.112	0.165523
18B175	16Zhang261	China, Qinghai	0.386817	5.23544	0.590707	111.792	98.3202	0.0712014
18B177	16Zhang266	China, Qinghai	0.296161	1.0422	0.0872997	198.996	124.395	0.199921
18B179	16Zhang313	China, Qinghai	0.448195	0	0.644897	132.289	241.614	0.285086
18B181	16Zhang318	China, Qinghai	0.0323693	3.1031	1.58028	96.4333	163.245	1.1346
18B183	16Zhang366	China, Qinghai	0.0815339	1.35077	1.88132	68.5003	61.4055	0
18B185	16Zhang423	China, Qinghai	0.140096	1.61754	0.298074	59.7911	87.8282	0.241962
18B187	16Zhang436	China, Qinghai	0.174417	0	0.453649	3.14205	0	0
18B189	16Zhang443	China, Qinghai	0.0233734	2.22178	0.0485547	20.9767	32.0817	0
18B191	16Zhang451	China, Qinghai	0.201447	0.834019	1.90705	82.6096	10.0271	0
18B193	2016Zhang485	China, Qinghai	0.0651363	1.66918	0.690805	85.1422	151.4	0.211361
18B195	16zhang472	China, Qinghai	0.16277	0.169603	0	177.014	34.5441	0
18B197	16zhang502	China, Qinghai	0.442078	1.13645	0.0266403	51.8074	61.9695	0
18B199	16Zhang524	China, Qinghai	0.0838728	2.00811	0	154.401	17.0347	1.5751
18B201	16Zhang554	China, Qinghai	0.0182791	1.85667	1.43874	8.90221	90.7926	0
18B205	16Zhang692	China, Qinghai	0.153172	7.20055	0.871498	124.121	425.654	333.239
18B207	16Zhang694	China, Qinghai	0.104889	2.1058	0.830293	94.6505	76.2444	0.114739
18B209	16Zhang715	China, Qinghai	0.203698	6.813	18.4122	8.61473	17.6874	0
18B211	16Zhang716	China, Qinghai	0.0818707	1.7791	0.452326	52.079	93.862	306.812
18B213	16Zhang817	China, Qinghai	0.202963	4.27409	0.897311	106.057	271.024	0.0491341
18B215	16Zhang999	China, Qinghai	0.236338	1.30201	0.0451958	67.1373	128.726	56.3695
18B217	16Zhang1095	China, Qinghai	0.2422	0.443518	0.402358	63.0253	49.2891	0.19954
18B219	16Zhang Fe	China, Qinghai	0.145633	0.687558	0.57764	43.4855	0	0
18B221	16Zhang Ma	China, Qinghai	0.346473	1.03457	0.636535	96.8008	163.671	321.044
18B223	16Zhang97	China, Qinghai	0.271839	0	0.737726	95.9391	0	252.222
18B225	15Zhang3933	China, Qinghai	0.199303	1.22356	0.615465	142.577	428.559	0.27892
18B227	15Zhang434	China, Qinghai	0.0168401	1.46698	0.594295	13.571	177.386	0
18B229	2014Zhang7	China, Qinghai	0	2.97962	0	50.5132	98.1337	0
18B231		China, Qinghai	0.105237	0.00937508	0.952084	83.2058	79.9103	0.0519549
18B233	2014Zhang79	China, Qinghai	0.315547	0	0.477879	177.32	0	0.0252305
18B235	Beiyou4	China, Qinghai	0.270243	0	0.492322	69.9233	251.217	0
18B237	Dahuang	China, Qinghai	0.229073	0.372871	0.0390188	15.4352	0	1.99325
18B239	Haoyou11 Gang	China, Qinghai	0.185197	0.405012	0.646479	55.0472	75.8873	0.0652271
18B241	Huangzhong Hanzhong	China, Qinghai	0.479817	4.15409	1.08082	183.059	0	0
18B243	Zh352-1	China, Qinghai	0.196489	2.62501	0.483436	65.7212	73.2476	85.6566
18B245	Zh353-1	China, Qinghai	0.271287	0	0.91265	155.922	76.5228	0.301282
18B247	Zh353-2	China, Qinghai	0.942152	1.96303	0.574393	126.927	342.371	0
18B249	Zh354-3	China, Qinghai	0.559957	2.39359	1.43833	220.078	355.432	0
18B251	Zh355-2	China, Qinghai	0.360447	2.47045	0	140.169	245.366	0.10058
18B253	Zh356-2	China, Qinghai	0.33524	2.41992	0.860059	167.278	244.115	0
18B257	Zh357-6	China, Qinghai	0.185261	0.0230996	0.00517829	84.2347	68.5334	0
18B259	Zh359-1	China, Qinghai	0.474929	0	0	89.9723	20.2363	0.0364776
18B261	Zh359-2	China, Qinghai	0.351358	0.77336	0.218701	159.315	76.1047	0.0875112
18B263	Zh361-2	China, Qinghai	0.373911	0	0	140.518	0	0.170635
18B265	Zh362-3	China, Qinghai	0.412803	0.439813	0	85.2133	38.7373	0
18B267	Zh364-1	China, Qinghai	0.156885	1.40947	0	74.8402	46.0185	0.107861
18B269	Zh368-3	China, Qinghai	0.33272	4.38002	1.1643	151.293	124.197	0
18B271	Zh372-2	China, Qinghai	0.305916	0	0.383252	165.719	0	0.159742
18B273	Zh372-3	China, Qinghai	0.464826	0.557574	4.16044	55.844	24.7349	0
18B275	Zh373-2	China, Qinghai	0.189606	0.0359355	0	105.288	38.8155	0.614134
18B279	Zh388-3	China, Qinghai	0.0213569	6.31249	0	76.4285	45.8499	0.0838404
18B281	Zh393-1	China, Qinghai	0.237014	0	0	36.0405	19.0117	0.239789
18B283	Zh394-1	China, Qinghai	0.186623	1.25681	0.274212	72.1274	199.954	0.0735548
18B285	Zh395-1	China, Qinghai	0.0276869	0.557322	0	93.2123	40.8082	0
18B287	Zh396-1	China, Qinghai	0.0572025	2.31116	0.00302284	109	98.0334	0
18B289	Zh397-1	China, Qinghai	0.210462	0	0	111.638	41.2217	0
18B291	Zh397-2	China, Qinghai	0.280729	0	0.334905	105.115	295.134	0
18B293	Zh397-4	China, Qinghai	0.645305	3.05293	0.524294	363.845	740.547	0.038564
18B295	Zh398-1	China, Qinghai	0.59967	7.682	1.02	84.7418	61.5649	0
18B297	Zh399-1	China, Qinghai	0.264137	4.88509	0	73.7511	41.205	0
18B299	Zh401-2	China, Qinghai	0.037373	0.719398	0.412476	128.119	152.01	243.668
18B301	Zh401-4	China, Qinghai	0.0326578	0	0	91.3827	2.45759	0
18B303	Zh402-2	China, Qinghai	0.67052	4.35985	0.381693	47.2506	148.724	125.679
18B305	Zh404-1	China, Qinghai	0.569819	1.21999	0.64011	68.7032	142.412	260.021
18B307	Zh411-1	China, Qinghai	0.42426	1.55134	0.522922	97.788	35.3383	0.0167346
18B309	Zh414-2	China, Qinghai	0.283385	0	0	45.9953	168.039	0.21799
18B311	Zh415-3	China, Qinghai	0.239255	1.87908	0	101.506	152.94	1.79139
18B313	Zh416-3	China, Qinghai	0.269934	1.32154	1.47146	51.6038	175.608	0
18B315	Zh418-1	China, Qinghai	0.287422	0	0	5.69414	0	0
18B317	Zh427-1	China, Qinghai	0	0	0.00751021	75.7202	92.3813	0.0842853
18B319	Zh431-1	China, Qinghai	0.292405	0	0	131.953	0	0
18B321	Zh433-3	China, Qinghai	0.135746	0.241134	0	151.777	19.4605	0.0242086
18B323	Zh434-1	China, Qinghai	0.172239	0.461069	0	111.804	49.1833	0.177876
18B325	Zh434-5	China, Qinghai	0.444772	0.0927019	0	139.695	23.8885	0
18B327		China, Qinghai	0.673623	0.367045	0	117.142	62.7095	0
18B329	Zh434-6	China, Qinghai	0.0968698	0.919635	0	144.815	191.032	0.384718
18B331	Zh438-1	China, Qinghai	0.240537	2.88303	0	27.5382	97.2586	0.0226514
18B333	Zh439-1	China, Qinghai	0.0931761	1.66422	0	32.8034	93.0122	0
18B335	Zh441-2	China, Qinghai	0.069896	0.230334	0.244987	119.475	18.9772	0
18B337	Zh442-1	China, Qinghai	0.5625	3.28818	0.497323	37.4389	93.6429	0.0340872
18B339	Zh445-1	China, Qinghai	0.386785	0	1.53608	39.4206	0	114.163
